# Supplementary material for: Functional Passenger-Strand miRNAs in Exosomes Derived from Human Colon Cancer Cells and Their Heterogeneous Paracrine Effects
Source: Int J Biol Sci. 2020 Feb 4;16(6):1044–58. doi: 10.7150/ijbs.40787 (PMC7053335; doi:10.7150/ijbs.40787)
Supplement: Supplementary file 2 — Supplementary table 3. [file ijbsv16p1044s2.xlsx]

## Sheet: Sheet1
Table S1.Differentially expressed miRNAs in cells
red is pvalue<=0.001,orange is pvalue <=0.01,blue is pvalue<=0.05,green is pvalue <=0.1.
Index	miR_name	miR_seq	up/down	fold_change(SW_620_CON/NCM_460_CON)	log2(fold_change)	pvalue(chi_square_2x2)	pvalue(fisher_test)	NCM_460_CON(norm)	SW_620_CON(norm)	NCM_460_CON(raw)	SW_620_CON(raw)	Expression level
1	hsa-miR-205-5p	TCCTTCATTCCACCGGAGTCTG	down	9.87631e-05	-13.3057	0	0	27542.2	2.72015	50585	6	high
2	hsa-miR-429	TAATACTGTCTGGTAAAACCGT	down	0.00178328	-9.13125	0	0	3304.95	5.89366	6070	13	high
3	mdo-miR-200a-3p_R+2	TAACACTGTCTGGTAACGATGTTT	down	0.0024774	-8.65696	0	0	1829.98	4.53358	3361	10	middle
4	hsa-miR-561-5p	ATCAAGGATCTTAAACTTTGCC	down	0.00361561	-8.11154	0	0	2131.61	7.70709	3915	17	middle
5	hsa-miR-363-3p	AATTGCACGGTATCCATCTGTA	down	0.00380439	-8.03812	0	0	1787.51	6.80038	3283	15	middle
6	hsa-miR-20b-5p	CAAAGTGCTCATAGTGCAGGTAG	down	0.00394001	-7.98759	6.4045e-43	6.035e-59	230.131	0.906717	422.667	2	middle
7	hsa-miR-141-3p_R+1	TAACACTGTCTGGTAAAGATGGC	down	0.00411478	-7.92497	0	0	6941.22	28.5616	12748.5	63	high
8	hsa-miR-34c-5p	AGGCAGTGTAGTTAGCTGATTGC	down	0.00471092	-7.72978	0	5.09091e-194	769.885	3.62687	1414	8	middle
9	hsa-miR-455-5p	TATGTGCCTTTGGACTACATCG	down	0.00652551	-7.25969	2.4938e-63	1.55019e-87	347.374	2.26679	638	5	middle
10	hsa-miR-381-3p	TATACAAGGGCAAGCTCTCTGT	down	0.00913333	-6.77464	4.3621e-54	2.91724e-73	297.827	2.72015	547	6	middle
11	hsa-miR-9-5p	TCTTTGGTTATCTAGCTGTATGA	down	0.00946199	-6.72364	1.3919e-32	2.67621e-43	175.683	1.66231	322.667	3.66667	middle
12	hsa-miR-200b-3p_R+1	TAATACTGCCTGGTAATGATGAC	down	0.00990993	-6.65691	0	0	24612.4	243.907	45204	538	high
13	hsa-miR-181a-3p	ACCATCGACCGTTGATTGTACC	down	0.0104572	-6.57936	2.0622e-62	2.96675e-84	346.83	3.62687	637	8	middle
14	hsa-miR-200a-3p_R+1	TAACACTGTCTGGTAACGATGTT	down	0.0104971	-6.57387	0	0	12784	134.194	23479.5	296	high
15	mmu-miR-1983	CTCACCTGGAGCATGTTTTCT	down	0.0152781	-6.03239	0	0	1721.08	26.2948	3161	58	middle
16	hsa-miR-1257_L-1	GTGAATGATGGGTTCTGACC	down	0.0153249	-6.02798	2.7942e-32	3.28566e-42	177.498	2.72015	326	6	middle
17	hsa-miR-199a-5p	CCCAGTGTTCAGACTACCTGTTC	down	0.015751	-5.98841	0	0	1583.06	24.9347	2907.5	55	middle
18	hsa-miR-135b-5p	TATGGCTTTTCATTCCTATGTGA	down	0.0241215	-5.37354	0	2.38846e-217	977.33	23.5746	1795	52	middle
19	hsa-miR-873-5p_L+1R-2	TGCAGGAACTTGTGAGTCTC	down	0.0270342	-5.20907	1.627e-15	1.32468e-19	83.8489	2.26679	154	5	middle
20	hsa-miR-9903_1ss3AG	TTGTCCTCCAGTAGACTAGGGA	down	0.0285482	-5.13046	2.4431e-17	1.84108e-21	95.2829	2.72015	175	6	middle
21	hsa-miR-4521_R+4	GCTAAGGAAGTCCTGTGCTCAGTTTT	down	0.0311819	-5.00315	0	0	4652.53	145.075	8545	320	high
22	hsa-miR-379-5p	TGGTAGACTATGGAACGTAGG	down	0.0330856	-4.91765	5.8776e-15	4.3848e-18	82.2155	2.72015	151	6	middle
23	mmu-miR-146a-5p_R+1	TGAGAACTGAATTCCATGGGTTT	down	0.0331025	-4.91692	1.5197e-30	1.57049e-38	178.043	5.89366	327	13	middle
24	hsa-miR-200c-3p	TAATACTGCCGGGTAATGATGGA	down	0.0335189	-4.89888	0	0	29580.2	991.495	54328	2187	high
25	hsa-miR-369-3p	AATAATACATGGTTGATCTTT	down	0.0378479	-4.72364	3.8971e-11	8.03151e-14	59.8921	2.26679	110	5	middle
26	hsa-miR-184	TGGACGGAGAACTGATAAGGGT	down	0.0396502	-4.65653	1.2287e-10	4.72272e-13	57.1697	2.26679	105	5	middle
27	hsa-miR-7974	AGGCTGTGATGCTCTCCTGAGCCC	down	0.0424907	-4.55671	1.476e-88	2.57088e-112	554.818	23.5746	1019	52	middle
28	hsa-miR-146a-5p	TGAGAACTGAATTCCATGGGTT	down	0.0438488	-4.51132	0	3.59005e-193	961.54	42.1623	1766	93	high
29	hsa-miR-296-5p	AGGGCCCCCCCTCAATCCTGT	down	0.0462586	-4.43413	4.5824e-35	9.52746e-44	215.611	9.97389	396	22	middle
30	hsa-miR-9-3p	ATAAAGCTAGATAACCGAAAGT	down	0.0515453	-4.27802	3.3855e-13	1.26804e-15	76.2263	3.92911	140	8.66667	middle
31	hsa-miR-21-3p	CAACACCAGTCGATGGGCTGT	down	0.0580432	-4.10673	0	0	7529.52	437.038	13829	964	high
32	hsa-miR-4485-5p_L+2R+2	GCACCGCCTGCCCAGTGACA	down	0.0601919	-4.05429	3.4079e-08	4.08261e-09	45.1913	2.72015	83	6	middle
33	hsa-miR-148a-5p	AAAGTTCTGAGACACTCCGACT	down	0.060492	-4.04711	2.0049e-20	3.91619e-24	127.407	7.70709	234	17	middle
34	hsa-miR-135b-3p	ATGTAGGGCTAAAAGCCATGGG	down	0.0660837	-3.91956	1.9515e-06	2.24399e-07	34.3018	2.26679	63	5	middle
35	hsa-miR-2355-3p_L-2R+2	TGTCCTTGCTGTTTGGAGATAA	down	0.0660837	-3.91956	1.696e-16	1.72248e-19	102.905	6.80038	189	15	middle
36	hsa-miR-199a-3p_R-1	ACAGTAGTCTGCACATTGGTT	down	0.0666124	-3.90807	0	1.12317e-121	676.055	45.0336	1241.67	99.3333	middle
37	hsa-miR-455-3p_R+1	GCAGTCCATGGGCATATACACT	down	0.0672654	-3.89399	0	4.46757e-124	694.204	46.6959	1275	103	middle
38	hsa-mir-4485-p3_1ss1CT	TGTTTAACGGCCGCGGTACCC	down	0.0707164	-3.82181	0	0	2218.18	156.862	4074	346	middle
39	hsa-miR-219a-5p_R+2	TGATTGTCCAAACGCAATTCTCG	down	0.0724048	-3.78777	6.9556e-06	1.3029e-06	31.3072	2.26679	57.5	5	middle
40	hsa-miR-10399-5p_R+1	AATTACAGATTGTCTCAGAGAA	down	0.0734695	-3.76671	1.0664e-06	2.30447e-07	37.0242	2.72015	68	6	middle
41	hsa-miR-4775	TTAATTTTTTGTTTCGGTCACT	down	0.0756959	-3.72364	1.6879e-06	3.99578e-07	35.9352	2.72015	66	6	middle
42	hsa-miR-10399-3p_L+1_1ss22CT	TCTCTCGGACAAGCTGTAGGTT	down	0.0780614	-3.67925	2.6717e-06	6.92973e-07	34.8463	2.72015	64	6	middle
43	hsa-miR-5001-3p_R+2	TTCTGCCTCTGTCCAGGTCCTTTT	down	0.0832655	-3.58614	3.9422e-05	1.37441e-05	27.2237	2.26679	50	5	middle
44	hsa-mir-641-p3	TGACTGTCCTATGTCTTTCCT	down	0.0867349	-3.52724	1.5079e-08	3.54253e-09	52.2694	4.53358	96	10	middle
45	hsa-let-7f-1-3p_1ss22CT	CTATACAATCTATTGCCTTCCT	down	0.0906291	-3.46388	1.9944e-33	2.38793e-39	240.113	21.7612	441	48	middle
46	hsa-miR-627-3p_L+1	CTCTTTTCTTTGAGACTCACT	down	0.0979594	-3.35167	3.0382e-06	1.77407e-06	37.0242	3.62687	68	8	middle
47	hsa-miR-30d-3p	CTTTCAGTCAGATGTTTGCTGC	down	0.0997651	-3.32532	6.6557e-32	4.40551e-37	236.301	23.5746	434	52	middle
48	hsa-miR-33a-5p_R-1	GTGCATTGTAGTTGCATTGC	down	0.102376	-3.28806	5.5503e-10	5.21868e-11	66.4258	6.80038	122	15	middle
49	hsa-miR-548a-3p	CAAAACTGGCAATTACTTTTGC	down	0.104082	-3.26421	2.6867e-08	4.77564e-09	53.7214	5.59142	98.6667	12.3333	middle
50	hsa-let-7a-3p_R+1	CTATACAATCTACTGTCTTTCT	down	0.10619	-3.23528	0	9.72442e-294	1980.25	210.283	3637	463.833	middle
51	hsa-miR-548s_R-1	ATGGCCAAAACTGCAGTTATTT	down	0.107439	-3.21841	1.1816e-05	5.147e-06	33.7574	3.62687	62	8	middle
52	hsa-miR-148a-3p	TCAGTGCACTACAGAACTTTGT	down	0.108964	-3.19807	0	0	16301.3	1776.26	29939.5	3918	high
53	hsa-miR-375-3p	TTTGTTCGTTCGGCTCGCGTGA	down	0.109484	-3.19121	4.3754e-21	1.97955e-24	157.353	17.2276	289	38	high
54	hsa-miR-96-5p	TTTGGCACTAGCACATTTTTGCT	down	0.115721	-3.11128	0	0	9324.11	1078.99	17125	2380	high
55	PC-5p-5292_464	TTTTTGTTGAACTTATATC	down	0.132167	-2.91956	0.0028563	0.00197272	17.1509	2.26679	31.5	5	middle
56	hsa-miR-4517_R+1	AAATATGATGAAACTCACAGCTGAGG	down	0.137732	-2.86006	1.3165e-09	1.89621e-10	72.415	9.97389	133	22	middle
57	hsa-let-7a-3p_R+1_1ss8AG	CTATACAGTCTACTGTCTTTCT	down	0.139233	-2.84442	1.52e-74	2.92293e-85	660.446	91.9562	1213	202.833	middle
58	hsa-let-7f-2-3p_1ss22CT	CTATACAGTCTACTGTCTTTCT	down	0.139233	-2.84442	1.52e-74	2.92293e-85	660.446	91.9562	1213	202.833	middle
59	hsa-miR-32-3p_R-1	CAATTTAGTGTGTGTGATATT	down	0.146277	-2.77322	5.4041e-19	5.39683e-21	161.164	23.5746	296	52	middle
60	hsa-miR-449a	TGGCAGTGTATTGTTAGCTGGT	down	0.148688	-2.74964	0.0064133	0.00579942	15.2453	2.26679	28	5	middle
61	hsa-miR-340-3p_R+1	TCCGTCTCAGTTACTTTATAGCC	down	0.149326	-2.74346	2.1922e-31	2.72192e-35	279.315	41.709	513	92	middle
62	hsa-miR-31-3p_R+1	TGCTATGCCAACATATTGCCATC	down	0.153384	-2.70478	1.0522e-81	4.36312e-93	765.53	117.42	1406	259	middle
63	hsa-miR-548ap-5p_R+3	AAAAGTAATTGCGGTCTTTGGT	down	0.153384	-2.70478	0.0016481	0.00083595	20.69	3.17351	38	7	middle
64	hsa-miR-579-3p	TTCATTTGGTATAAACCGCGATT	down	0.153757	-2.70127	1.0471e-21	1.58487e-24	191.655	29.4683	352	65	middle
65	hsa-miR-548f-3p_L+1R+2	CAAAAACTGTAATTACTTTTGC	down	0.154237	-2.69678	0.011082	0.00988393	13.5211	2.08545	24.8333	4.6	middle
66	hsa-miR-15a-5p	TAGCAGCACATAATGGTTTGTG	down	0.159025	-2.65267	0	6.13466e-167	1425.43	226.679	2618	500	middle
67	hsa-miR-98-3p_1ss22CT	CTATACAACTTACTACTTTCCT	down	0.159323	-2.64997	3.8304e-26	2.42625e-29	239.024	38.0821	439	84	middle
68	hsa-miR-152-5p	AGGTTCTGTGATACACTCCGACT	down	0.16042	-2.64008	1.4489e-07	7.47609e-08	59.3476	9.52053	109	21	middle
69	hsa-miR-3677-3p	CTCGTGGGCTCTGGCCACGGCC	down	0.16156	-2.62986	3.8879e-05	3.14065e-05	36.4797	5.89366	67	13	middle
70	hsa-miR-26a-2-3p	CCTATTCTTGATTACTTGTTTC	down	0.170544	-2.55179	6.7907e-06	5.1194e-06	45.1913	7.70709	83	17	middle
71	hsa-miR-149-5p_R-2	TCTGGCTCCGTGTCTTCACTC	down	0.171558	-2.54323	0	0	4851.8	832.366	8911	1836	high
72	hsa-miR-576-5p	ATTCTAATTTCTCCACGTCTTT	down	0.177849	-2.49128	4.8525e-23	1.79202e-25	224.323	39.8955	412	88	middle
73	hsa-miR-2467-5p_R+1	TGAGGCTCTGTTAGCCTTGGCTCT	down	0.182143	-2.45685	0.0063024	0.00619529	17.4231	3.17351	32	7	middle
74	PC-5p-2146_1396	AATGATGATGACATACTGATA	down	0.197667	-2.33885	2.2185e-55	3.67777e-61	610.082	120.593	1120.5	266	middle
75	hsa-miR-32-5p_R-1	TATTGCACATTACTAAGTTGC	down	0.198014	-2.33632	0	2.81391e-108	1094.39	216.705	2010	478	middle
76	hsa-miR-129-1-3p	AAGCCCTTACCCCAAAAAGTAT	down	0.198251	-2.3346	0.0024363	0.00367518	22.8679	4.53358	42	10	middle
77	chi-miR-197-5p_L+3_1ss13CT	GAATCTGTGCTCTGGGGGCTGTGC	down	0.200986	-2.31484	0.012246	0.0101184	15.7897	3.17351	29	7	middle
78	hsa-miR-556-3p_R-1	ATATTACCATTAGCTCATCTT	down	0.208164	-2.26421	0.0014905	0.000899926	26.1347	5.4403	48	12	middle
79	hsa-miR-1299	TTCTGGAATTCTGTGTGAGGGA	down	0.208164	-2.26421	0.024695	0.0423998	13.0674	2.72015	24	6	middle
80	hsa-miR-873-3p	GGAGACTGATGAGTTCCCGGGA	down	0.211692	-2.23996	0.00047108	0.000545959	32.1239	6.80038	59	15	middle
81	hsa-miR-548d-3p	CAAAAACCACAGTTTCTTTTGC	down	0.21912	-2.19021	0.016676	0.0101185	15.5175	3.40019	28.5	7.5	middle
82	hsa-miR-147b-5p	TGGAAACATTTCTGCACAAACT	down	0.224685	-2.15403	0.00043382	0.000513576	34.3018	7.70709	63	17	middle
83	hsa-miR-548v	AGCTACAGTTACTTTTGCACCA	down	0.229971	-2.12047	0.0094829	0.0063199	19.0566	4.38246	35	9.66667	middle
84	PC-5p-75468_18	TCAGACACAGGTATGGCTGGCTCC	down	0.234184	-2.09428	0.013938	0.0156818	17.4231	4.08023	32	9	middle
85	hsa-miR-188-5p	CATCCCTTGCATGGTGGAGGG	down	0.236735	-2.07865	1.2615e-05	4.99255e-06	55.5363	13.1474	102	29	middle
86	hsa-miR-499a-5p	TTAAGACTTGCAGTGATGTTT	down	0.237901	-2.07156	9.8862e-06	1.13929e-05	57.1697	13.6008	105	30	high
87	hsa-miR-1285-5p_L-1R+2	ATCTCACTTTGTTGCCCAGGCT	down	0.237901	-2.07156	0.010721	0.0220904	19.0566	4.53358	35	10	middle
88	hsa-miR-22-3p	AAGCTGCCAGTTGAAGAACTGT	down	0.240215	-2.0576	0	0	42275.6	10155.2	77645	22400	high
89	hsa-miR-1284	TCTATACAGACCCTGGCTTTTC	down	0.246713	-2.0191	0.027805	0.0378926	14.7008	3.62687	27	8	middle
90	hsa-miR-450a-5p	TTTTGCGATGTGTTCCTAATAT	down	0.249997	-2.00001	0	5.58655e-132	1691.95	422.983	3107.5	933	middle
91	hsa-miR-548n	CAAAAGTAATTGTGGATTTTGT	down	0.250692	-1.99601	5.1478e-05	4.18377e-05	50.636	12.694	93	28	middle
92	hsa-miR-12136_R+8	GAAAAAGTCATGGAGGCCATGGGGTT	down	0.252265	-1.98699	0	6.14908e-97	1249.02	315.084	2294	695	high
93	hsa-mir-33a-p3	TGTTCTGGTGGTACCCATG	down	0.25232	-1.98668	1.5324e-06	6.63325e-07	71.8705	18.1343	132	40	middle
94	hsa-miR-671-5p_R+1	AGGAAGCCCTGGAGGGGCTGGAGG	down	0.263753	-1.92274	2.4058e-27	2.44032e-29	383.309	101.099	704	223	middle
95	cja-mir-103a-1-p5	CTGCGTCTTTGTGCTTTC	down	0.275488	-1.85994	6.7013e-11	1.44033e-11	146.463	40.3489	269	89	middle
96	hsa-miR-34a-5p	TGGCAGTGTCTTAGCTGGTTGT	down	0.278912	-1.84212	1.9363e-43	2.27392e-46	666.435	185.877	1224	410	middle
97	hsa-miR-675-5p_R-1	TGGTGCGGAGAGGGCCCACAGT	down	0.280878	-1.83198	2.0169e-21	6.66541e-23	317.972	89.3116	584	197	middle
98	pal-mir-9298-p3_1ss1CG	GTGCTGATTGTCACGTTCTGATT	down	0.286698	-1.8024	1.4669e-88	7.89438e-95	1437.41	412.103	2640	909	middle
99	efu-mir-9298-p3_1ss15TC	TGTGCTGATTGTCACGTTCTGATT	down	0.288564	-1.79303	1.0566e-66	3.26568e-71	1084.05	312.817	1991	690	middle
100	hsa-miR-186-5p	CAAAGAATTCTCCTTTTGGGCT	down	0.291492	-1.77847	0	0	16564	4828.27	30422	10650	high
101	hsa-miR-2355-5p_R+1	ATCCCCAGATACAATGGACAAT	down	0.29189	-1.7765	7.2253e-28	8.62312e-30	442.657	129.207	813	285	middle
102	hsa-miR-548av-3p_L+2	CCAAAACTGCAGTTACTTTTGC	down	0.293109	-1.77049	1.0973e-08	7.12412e-09	121.418	35.5886	223	78.5	middle
103	mdo-miR-181b-5p_R+3_2	AACATTCATTGCTGTCGGTGGGTTGT	down	0.293878	-1.76671	0.025905	0.0220904	18.5121	5.4403	34	12	middle
104	mdo-miR-181b-5p_R+3_1	AACATTCATTGCTGTCGGTGGGTAGT	down	0.293878	-1.76671	0.025905	0.0220904	18.5121	5.4403	34	12	middle
105	hsa-miR-140-5p	CAGTGGTTTTACCCTATGGTAG	down	0.301458	-1.72997	6.2035e-44	1.15967e-46	745.929	224.866	1370	496	middle
106	hsa-miR-130a-5p	GCTCTTTTCACATTGTGCTACT	down	0.306768	-1.70478	0.02219	0.0190212	20.69	6.34702	38	14	middle
107	hsa-miR-548ae-5p_R+1	AAAAGTAATTGTGGTTTTTGC	down	0.308679	-1.69582	0.0068947	0.00836982	29.1293	8.99161	53.5	19.8333	middle
108	hsa-miR-548ar-3p	TAAAACTGCAGTTATTTTTGC	down	0.312246	-1.67925	0.038218	0.0337754	17.4231	5.4403	32	12	middle
109	hsa-miR-199b-5p	CCCAGTGTTTAGACTATCTGTTC	down	0.312388	-1.67859	3.5338e-23	2.60659e-24	399.099	124.674	733	275	middle
110	hsa-miR-374a-3p	CTTATCAGATTGTATTGTAATT	down	0.31591	-1.66241	3.4134e-67	3.08015e-71	1237.04	390.795	2272	862	middle
111	hsa-miR-548ae-5p_R+2	AAAAGTAATTGTGGTTTTTGCC	down	0.320374	-1.64217	3.8088e-05	4.17739e-05	71.4621	22.8946	131.25	50.5	middle
112	ppy-miR-548a_R+2	AAAAGTAATTGTGGTTTTTGCC	down	0.320374	-1.64217	3.8088e-05	4.17739e-05	71.4621	22.8946	131.25	50.5	middle
113	mdo-miR-21-5p_L+2R+1	AATAGCTTATCAGACTGATGTTGAC	down	0.339163	-1.55995	1.1248e-25	4.67356e-27	505.271	171.369	928	378	middle
114	hsa-miR-16-2-3p_L+1R-1	ACCAATATTACTGTGCTGCTTT	down	0.340968	-1.55229	1.2138e-76	1.13642e-80	1594.22	543.577	2928	1199	middle
115	hsa-miR-125b-1-3p	ACGGGTTAGGCTCTTGGGAGCT	down	0.341281	-1.55097	1.5591e-25	9.65504e-27	507.449	173.183	932	382	middle
116	hsa-miR-23b-5p_L-1	GGGTTCCTGGCATGCTGATTT	down	0.342314	-1.54661	0.001207	0.00121666	49.0026	16.7743	90	37	middle
117	hsa-miR-22-5p_R-1	AGTTCTTCAGTGGCAAGCTTT	down	0.343521	-1.54153	3.1424e-22	2.78724e-23	442.112	151.875	812	335	middle
118	hsa-miR-19a-3p	TGTGCAAATCTATGCAAAACTGA	down	0.347237	-1.52601	8.6085e-56	1.09925e-58	1185.5	411.649	2177.33	908	middle
119	hsa-miR-625-5p	AGGGGGAAAGTTCTATAGTCC	down	0.348041	-1.52267	3.7219e-06	3.19197e-06	102.905	35.8153	189	79	middle
120	hsa-mir-1303-p5	AGCGAGACCTCAACTCTACAATT	down	0.348553	-1.52055	0.027531	0.0305439	23.4124	8.16045	43	18	middle
121	hsa-miR-31-5p_R+2	AGGCAAGATGCTGGCATAGCTGT	down	0.351097	-1.51006	0	0	9542.44	3350.32	17526	7390	high
122	sha-mir-24-1-p5_1ss2GC	TCGATTGGACCCGCCCTCCG	down	0.352277	-1.50522	0.00068296	0.000541212	56.6252	19.9478	104	44	middle
123	bta-miR-2904_L-1R+3	GGAGCCTCGGTTGGCCTCGGA	down	0.360351	-1.47253	2.7038e-18	4.18895e-19	388.754	140.088	714	309	high
124	hsa-miR-625-3p	GACTATAGAACTTTCCCCCTCA	down	0.362535	-1.46381	6.6138e-23	1.01351e-23	501.46	181.797	921	401	middle
125	hsa-miR-590-3p	TAATTTTATGTATAAGCTAGT	down	0.364545	-1.45583	1.0612e-56	2.55662e-59	1313.27	478.747	2412	1056	middle
126	hsa-miR-27a-5p	AGGGCTTAGCTGCTTGTGAGCA	down	0.364864	-1.45457	1.9214e-30	1.01102e-31	687.125	250.707	1262	553	middle
127	hsa-miR-1307-5p	TCGACCGGACCTCGACCGGCT	down	0.365746	-1.45109	2.4605e-06	2.15625e-06	116.517	42.6157	214	94	middle
128	hsa-miR-15b-3p_R-1	CGAATCATTATTTGCTGCTCT	down	0.367926	-1.44251	4.1365e-50	2.10805e-52	1175.52	432.504	2159	954	middle
129	hsa-miR-616-5p	ACTCAAAACCCTTCAGTGACTT	down	0.370069	-1.43413	0.011455	0.0181903	34.3018	12.694	63	28	middle
130	hsa-miR-450b-5p_R-1	TTTTGCAATATGTTCCTGAAT	down	0.373589	-1.42048	4.6749e-32	1.69375e-33	758.451	283.349	1393	625	middle
131	hsa-miR-128-1-5p	CGGGGCCGTAGCACTGTCTGAGA	down	0.378479	-1.40171	0.0019205	0.00148794	53.9029	20.4011	99	45	middle
132	hsa-miR-548aa_L-1R-2	AAAACCACAATTACTTTTGCAC	down	0.379038	-1.39959	0.0056279	0.00560202	43.0588	16.3209	79.0833	36	middle
133	hsa-miR-3065-5p	TCAACAAAATCACTGATGCTGGA	down	0.382245	-1.38743	8.6042e-22	1.64128e-22	525.417	200.838	965	443	middle
134	hsa-miR-454-3p_R+1	TAGTGCAATATTGCTTATAGGGTT	down	0.38882	-1.36283	8.2618e-47	8.76847e-49	1219.62	474.213	2240	1046	middle
135	hsa-miR-33b-3p_R-1	CAGTGCCTCGGCAGTGCAGCC	down	0.394024	-1.34364	7.4352e-06	6.45519e-06	121.962	48.056	224	106	middle
136	hsa-miR-324-5p_R+1	CGCATCCCCTAGGGCATTGGTGT	down	0.398925	-1.32581	1.7037e-13	6.32062e-14	338.662	135.101	622	298	middle
137	hsa-miR-3065-3p_R-1	TCAGCACCAGGATATTGTTGGA	down	0.40304	-1.311	6.1421e-05	4.92354e-05	102.361	41.2556	188	91	middle
138	hsa-miR-27a-3p	TTCACAGTGGCTAAGTTCCGC	down	0.414136	-1.27182	0	0	51552.9	21349.9	94684	47092.8	high
139	hsa-miR-551a	GCGACCCACTCTTGGTTTCCA	down	0.416327	-1.26421	0.010704	0.0118932	44.6468	18.5877	82	41	middle
140	hsa-miR-210-3p	CTGTGCGTGTGACAGCGGCTGA	down	0.428005	-1.2243	4.815e-55	5.52058e-57	1785.87	764.362	3280	1686	high
141	hsa-miR-125a-5p_R-1	TCCCTGAGACCCTTTAACCTGTG	down	0.428871	-1.22138	0	0	40732.1	17468.8	74810	38532	high
142	hsa-miR-374b-3p	CTTAGCAGGTTGTATTATCATT	down	0.431343	-1.21309	2.3706e-06	2.34286e-06	166.064	71.6306	305	158	middle
143	hsa-miR-196a-3p_L+1R+1	TCGGCAACAAGAAACTGCCTGAGT	down	0.438239	-1.19021	0.020926	0.0255775	41.38	18.1343	76	40	middle
144	hsa-miR-29a-3p_R-1	TAGCACCATCTGAAATCGGTT	down	0.443785	-1.17207	0	0	70707.4	31378.9	129864	69214.2	high
145	hsa-let-7i-3p	CTGCGCAAGCTACTGCCTTGCT	down	0.451121	-1.14841	2.0206e-06	1.42284e-06	188.932	85.2314	347	188	middle
146	hsa-miR-342-3p_R+1	TCTCACACAGAAATCGCACCCGTC	down	0.452976	-1.14249	0	2.52493e-113	4193.53	1899.57	7702	4190	high
147	hsa-miR-331-5p_R-1	CTAGGTATGGTCCCAGGGATC	down	0.453405	-1.14113	5.1102e-07	4.52906e-07	213.978	97.0187	393	214	middle
148	hsa-miR-301a-5p	GCTCTGACTTTATTGCACTACT	down	0.464103	-1.10748	0.00090798	0.000826467	99.6386	46.2426	183	102	middle
149	hsa-miR-29c-5p_L-2R+3	ACCGATTTCTCCTGGTGTTCAGA	down	0.465722	-1.10246	0.0080308	0.00936422	64.2479	29.9217	118	66	middle
150	mmu-miR-3535	TGGATATGATGACTGATTACCTGAGA	down	0.465953	-1.10174	3.5906e-19	1.66768e-19	733.133	341.606	1346.5	753.5	middle
151	hsa-miR-181b-5p_R+1	AACATTCATTGCTGTCGGTGGGTT	down	0.469538	-1.09069	7.7465e-62	1.15135e-63	2575.9	1209.48	4731	2667.83	high
152	hsa-let-7e-3p	CTATACGGCCTCCTAGCTTTCC	down	0.473159	-1.0796	2.3156e-05	1.62035e-05	171.509	81.1512	315	179	middle
153	hsa-miR-26b-3p_R+1	CCTGTTCTCCATTACTTGGCTC	down	0.47347	-1.07865	0.016136	0.0143265	55.5363	26.2948	102	58	middle
154	hsa-miR-99b-3p_R+1	CAAGCTCGTGTCTGTGGGTCCGT	down	0.474507	-1.0755	2.4944e-08	1.47519e-08	300.005	142.355	551	314	middle
155	hsa-miR-29b-3p	TAGCACCATTTGAAATCAGTGTT	down	0.479144	-1.06147	2.2288e-25	6.23076e-26	1077.47	516.262	1978.92	1138.75	middle
156	hsa-let-7a-2-3p	CTGTACAGCCTCCTAGCTTTCC	down	0.482063	-1.05271	0.0075103	0.00863439	72.415	34.9086	133	77	middle
157	hsa-miR-339-3p_R-2	TGAGCGCCTCGACGACAGAGC	down	0.48264	-1.05098	1.4519e-18	5.21377e-19	786.22	379.461	1444	837	middle
158	hsa-miR-10401-3p_L+1R-1	GACCTCGCCGTCCCGCCCGCC	down	0.484578	-1.0452	0.011093	0.0112076	66.4258	32.1884	122	71	middle
159	hsa-miR-454-5p	ACCCTATCAATATTGTCTCTGC	down	0.492352	-1.02224	0.016211	0.0169491	62.6144	30.8284	115	68	middle
160	hsa-miR-221-5p_R+2	ACCTGGCATACAATGTAGATTTCT	down	0.497673	-1.00673	3.8025e-54	2.03874e-55	2691.88	1339.67	4944	2955	middle
161	hsa-let-7c-3p	CTGTACAACCTTCTAGCTTTCC	down	-inf	-inf	2.6723e-05	4.68927e-06	21.2345	0	39	0	middle
162	hsa-miR-10b-3p_L-1	CAGATTCGATTCTAGGGGAAT	up	inf	inf	1.0487e-08	5.41538e-10	0	27.2015	0	60	middle
163	hsa-miR-15a-3p_1ss22AT	CAGGCCATATTGTGCTGCCTCT	down	-inf	-inf	0.0033751	0.00273592	10.345	0	19	0	middle
164	hsa-miR-16-1-3p_R+1	CCAGTATTAACTGTGCTGCTGAA	down	-inf	-inf	2.1071e-05	2.44454e-06	21.7789	0	40	0	middle
165	hsa-miR-18b-5p	TAAGGTGCATCTAGTGCAGTTAG	down	-inf	-inf	0.0055582	0.00514649	9.25605	0	17	0	low
166	hsa-miR-29a-5p_R+1	ACTGATTTCTTTTGGTGTTCAGA	down	-inf	-inf	0.0001809	6.57773e-05	16.8787	0	31	0	middle
167	hsa-miR-34b-3p_L-1R+1	AATCACTAACTCCACTGCCATC	down	-inf	-inf	0.00098584	0.000420235	13.0674	0	24	0	middle
168	hsa-miR-100-3p	CAAGCTTGTATCTATAGGTATG	down	-inf	-inf	0.00077248	0.000226363	13.6118	0	25	0	middle
169	hsa-mir-106a-p3	TACTGCAATGTAAGCACTTCTT	down	-inf	-inf	0.00011192	3.38231e-05	17.9676	0	33	0	middle
170	hsa-miR-127-3p_R-1	TCGGATCCGTCTGAGCTTGGC	down	-inf	-inf	1.6223e-84	1.22258e-120	456.813	0	839	0	high
171	hsa-miR-134-5p	TGTGACTGGTTGACCAGAGGGG	down	-inf	-inf	0.00029291	0.000128263	15.7897	0	29	0	middle
172	hsa-miR-136-3p	CATCATCGTCTCAAATGAGTCT	down	-inf	-inf	1.3919e-14	2.71094e-19	71.326	0	131	0	middle
173	hsa-miR-137-3p	TTATTGCTTAAGAATACGCGTAG	down	-inf	-inf	3.6428e-39	9.70376e-55	206.355	0	379	0	middle
174	hsa-miR-138-5p	AGCTGGTGTTGTGAATCAGGCCG	down	-inf	-inf	1.4194e-53	8.17021e-76	285.849	0	525	0	middle
175	hsa-miR-141-5p	CATCTTCCAGTACAGTGTTGGA	down	-inf	-inf	1.1127e-15	6.51754e-21	77.3152	0	142	0	middle
176	hsa-miR-147b-3p_L+1	AGTGTGCGGAAATGCTTCTGCT	down	-inf	-inf	3.4916e-12	6.18498e-16	58.2587	0	107	0	middle
177	hsa-miR-149-3p_L+1	GAGGGAGGGACGGGGGCTGTGC	down	-inf	-inf	0.001609	0.000782188	11.9784	0	22	0	middle
178	hsa-miR-154-3p	AATCATACACGGTTGACCTATT	down	-inf	-inf	0.0055582	0.00514649	9.25605	0	17	0	low
179	hsa-miR-155-5p_R-1	TTAATGCTAATCGTGATAGGGGT	down	-inf	-inf	0	5.40907e-142	537.94	0	988	0	middle
180	hsa-miR-181b-3p_1ss21AT	CTCACTGAACAATGAATGCAT	down	-inf	-inf	0.00029291	0.000128263	15.7897	0	29	0	middle
181	hsa-miR-182-3p_L+2R-1	GGTGGTTCTAGACTTGCCAACT	down	-inf	-inf	3.8298e-07	8.115e-09	31.035	0	57	0	middle
182	hsa-miR-187-3p_R+1	TCGTGTCTTGTGTTGCAGCCGGT	down	-inf	-inf	1.4063e-10	8.68507e-14	49.5471	0	91	0	middle
183	hsa-miR-190a-5p_R+1	TGATATGTTTGATATATTAGGTT	down	-inf	-inf	8.8342e-46	2.64673e-64	242.835	0	446	0	middle
184	hsa-miR-190a-3p_L+1	ACTATATATCAAACATATTCCT	down	-inf	-inf	1.8973e-07	2.35152e-09	32.6684	0	60	0	middle
185	hsa-miR-190b-5p	TGATATGTTTGATATTGGGTTG	up	inf	inf	5.4224e-07	6.20628e-08	0	20.8545	0	46	middle
186	hsa-miR-192-3p	CTGCCAATTCCATAGGTCACAG	down	-inf	-inf	0.0020578	0.00146031	11.4339	0	21	0	middle
187	hsa-miR-200c-5p	CGTCTTACCCAGCAGTGTTTGG	down	-inf	-inf	1.6618e-05	2.44454e-06	22.3234	0	41	0	middle
188	hsa-miR-200b-5p	CATCTTACTGGGCAGCATTGGA	down	-inf	-inf	1.1779e-47	4.27996e-67	253.18	0	465	0	middle
189	hsa-miR-200a-5p	CATCTTACCGGACAGTGCTGGA	down	-inf	-inf	4.7628e-32	1.51378e-44	167.153	0	307	0	middle
190	hsa-miR-204-5p	TTCCCTTTGTCATCCTATGCCT	up	inf	inf	0.014274	0.0192314	0	4.98694	0	11	middle
191	hsa-miR-205-3p	GATTTCAGTGGAGTGAAGTTC	down	-inf	-inf	0.00023014	0.000128263	16.3342	0	30	0	middle
192	hsa-miR-216b-5p	AAATCTCTGCAGGCAAATGTGA	up	inf	inf	8.5574e-14	1.63231e-16	0	46.2426	0	102	middle
193	hsa-miR-216a-5p	TAATCTCAGCTGGCAACTGTGA	up	inf	inf	0.036652	0.0423847	0	3.62687	0	8	low
194	hsa-miR-218-5p	TTGTGCTTGATCTAACCATGT	down	-inf	-inf	1.6716e-65	3.87345e-93	351.73	0	646	0	middle
195	hsa-miR-219a-5p	TGATTGTCCAAACGCAATTCT	down	-inf	-inf	0.029322	0.0352976	5.71697	0	10.5	0	low
196	hsa-miR-222-5p_R-1	CTCAGTAGCCAGTGTAGATCC	down	-inf	-inf	2.0033e-24	1.57286e-33	125.229	0	230	0	middle
197	hsa-miR-296-3p_L-1R+1	AGGGTTGGGTGGAGGCTCTCCT	down	-inf	-inf	4.9925e-24	5.35814e-33	123.051	0	226	0	middle
198	hsa-miR-299-3p_R-1	TATGTGGGATGGTAAACCGCT	down	-inf	-inf	0.015321	0.0184744	7.07815	0	13	0	middle
199	hsa-miR-320e_L+1R-1_1ss18GA	AAAAGCTGGGTTGAGAAA	up	inf	inf	1.1134e-09	2.29525e-11	0	30.8284	0	68	middle
200	hsa-miR-323b-3p_R-1	CCCAATACACGGTCGACCTCT	down	-inf	-inf	0.0043288	0.00273592	9.80052	0	18	0	middle
201	hsa-miR-323a-3p	CACATTACACGGTCGACCTCT	down	-inf	-inf	1.1545e-08	1.0363e-10	39.2021	0	72	0	middle
202	chi-miR-326-5p_1ss5GA	CCTCATCTGTCTGTTGGGCT	down	-inf	-inf	0.019828	0.0184744	6.53368	0	12	0	middle
203	hsa-miR-329-3p	AACACACCTGGTTAACCTCTTT	down	-inf	-inf	0.00029291	0.000128263	15.7897	0	29	0	middle
204	hsa-miR-370-3p	GCCTGCTGGGGTGGAACCTGGT	down	-inf	-inf	5.5758e-11	2.49522e-14	51.725	0	95	0	middle
205	hsa-miR-372-3p	AAAGTGCTGCGACATTTGAGCGT	down	-inf	-inf	0.0026342	0.00146031	10.8895	0	20	0	middle
206	hsa-miR-376c-3p	AACATAGAGGAAATTCCACGT	down	-inf	-inf	5.461e-05	9.02855e-06	19.601	0	36	0	middle
207	hsa-miR-377-3p	ATCACACAAAGGCAACTTTTGT	down	-inf	-inf	2.5081e-06	9.94018e-08	26.6792	0	49	0	middle
208	hsa-miR-379-3p_R-1	TATGTAACATGGTCCACTAAC	down	-inf	-inf	0.0063012	0.00514649	8.98381	0	16.5	0	low
209	hsa-miR-380-3p_R-1	TATGTAATATGGTCCACATCT	down	-inf	-inf	0.011861	0.00972555	7.62263	0	14	0	low
210	hsa-miR-382-3p_R+1	AATCATTCACGGACAACACTTT	down	-inf	-inf	0.00047516	0.000122203	14.7008	0	27	0	middle
211	hsa-miR-409-5p	AGGTTACCCGAGCAACTTTGCAT	down	-inf	-inf	1.8378e-19	2.02413e-26	98.0052	0	180	0	middle
212	hsa-miR-409-3p	GAATGTTGCTCGGTGAACCCCT	down	-inf	-inf	4.7304e-21	1.32794e-28	106.717	0	196	0	middle
213	hsa-miR-410-3p	AATATAACACAGATGGCCTGT	down	-inf	-inf	4.0191e-06	1.87305e-07	25.5903	0	47	0	middle
214	hsa-miR-411-5p	TAGTAGACCGTATAGCGTACG	down	-inf	-inf	4.4754e-10	5.75166e-13	46.8247	0	86	0	middle
215	hsa-miR-411-3p_R-1	TATGTAACACGGTCCACTAAC	down	-inf	-inf	9.928e-05	3.38231e-05	18.2399	0	33.5	0	middle
216	ggo-mir-429-p5	CCACCGCCGGCCGATGGGC	down	-inf	-inf	9.7887e-07	2.82512e-08	28.8571	0	53	0	middle
217	hsa-miR-449c-5p_L-1R+1	AGGCAGTGTATTGCTAGCGGCTGTT	down	-inf	-inf	7.2499e-09	5.34083e-11	40.291	0	74	0	middle
218	hsa-mir-466-p5	TGTGTTGCATGTGTGTATATGT	up	inf	inf	0.0017219	0.00179646	0	8.16045	0	18	middle
219	hsa-miR-466_R-1_1ss22AC	ATACACATACACGCAACACACC	up	inf	inf	9.3039e-06	3.2272e-06	0	16.3209	0	36	middle
220	hsa-miR-485-3p_L+1	AGTCATACACGGCTCTCCTCTCT	down	-inf	-inf	0.019828	0.0184744	6.53368	0	12	0	low
221	hsa-miR-487b-3p	AATCGTACAGGGTCATCCACTT	down	-inf	-inf	0.00011192	3.38231e-05	17.9676	0	33	0	middle
222	hsa-miR-493-5p	TTGTACATGGTAGGCTTTCATT	down	-inf	-inf	1.1067e-11	2.10888e-15	55.5363	0	102	0	middle
223	hsa-miR-493-3p	TGAAGGTCTACTGTGTGCCAGG	down	-inf	-inf	3.03e-07	4.36408e-09	31.5795	0	58	0	middle
224	hsa-miR-494-3p_R+1	TGAAACATACACGGGAAACCTCT	down	-inf	-inf	1.3167e-78	4.67704e-112	424.145	0	779	0	middle
225	hsa-miR-495-3p_R+1	AAACAAACATGGTGCACTTCTTT	down	-inf	-inf	1.8973e-07	2.35152e-09	32.6684	0	60	0	middle
226	hsa-miR-504-5p	AGACCCTGGTCTGCACTCTATC	up	inf	inf	6.3623e-10	1.04143e-11	0	31.7351	0	70	middle
227	hsa-miR-539-3p	ATCATACAAGGACAATTTCTTT	down	-inf	-inf	1.839e-08	2.01863e-10	38.1131	0	70	0	middle
228	hsa-miR-543	AAACATTCGCGGTGCACTTCTT	down	-inf	-inf	0.001259	0.000420236	12.5229	0	23	0	middle
229	hsa-miR-548q_L+2R-2	AGGCTGGTGCAAAAGTAATGGC	up	inf	inf	0.00095325	0.000815116	0	9.06717	0	20	low
230	hsa-mir-548f-1-p3	AAACTGTAATTACTTTTGGACC	up	inf	inf	8.0112e-05	3.45482e-05	0	12.9207	0	28.5	middle
231	hsa-miR-548b-5p	AAAAGTAATTGTGGTTTTGGCC	down	-inf	-inf	9.7887e-07	2.82512e-08	28.8571	0	53	0	middle
232	hsa-miR-548b-3p	CAAGAACCTCAGTTGCTTTTGT	down	-inf	-inf	7.74e-07	2.82512e-08	29.4016	0	54	0	middle
233	hsa-miR-550a-3-5p_R+1	AGTGCCTGAGGGAGTAAGAGA	up	inf	inf	0.0023182	0.00179646	0	7.70709	0	17	middle
234	hsa-miR-561-3p	CAAAGTTTAAGATCCTTGAAGT	down	-inf	-inf	1.484e-20	9.8113e-28	103.994	0	191	0	middle
235	hsa-miR-573_L-1R-2	TGAAGTGATGTGTAACTGATC	down	-inf	-inf	0.0020578	0.00146031	11.4339	0	21	0	middle
236	hsa-miR-577_L+1	GTAGATAAAATATTGGTACCTG	down	-inf	-inf	2.6812e-27	1.06561e-37	141.019	0	259	0	middle
237	hsa-miR-585-3p_R+3	TGGGCGTATCTGTATGCTAGGG	down	-inf	-inf	4.3021e-05	9.02854e-06	20.1455	0	37	0	middle
238	hsa-miR-597-5p	TGTGTCACTCGATGACCACTGT	down	-inf	-inf	0.00047516	0.000122203	14.7008	0	27	0	middle
239	hsa-miR-598-3p	TACGTCATCGTTGTCATCGTCA	down	-inf	-inf	2.481e-70	5.633e-100	378.409	0	695	0	middle
240	hsa-miR-605-5p_R-1	TAAATCCCATGGTGCCTTCTCC	up	inf	inf	1.2382e-05	3.22722e-06	0	15.8675	0	35	middle
241	hsa-miR-618	AAACTCTACTTGTCCTTCTGAGT	down	-inf	-inf	0.00037297	0.000122203	15.2453	0	28	0	middle
242	hsa-mir-619-p5_1ss18AG	CACCTCAGCCTCCCAAAGTGC	down	-inf	-inf	0.019828	0.0184744	6.53368	0	12	0	high
243	hsa-miR-642a-5p	GTCCCTCTCCAAATGTGTCTTG	up	inf	inf	0.0023182	0.00179646	0	7.70709	0	17	low
244	hsa-miR-642a-3p_R-1	AGACACATTTGGAGAGGGAAC	up	inf	inf	1.3779e-12	3.85137e-15	0	41.709	0	92	middle
245	hsa-mir-643-p5	ACCTGAGCTAGAATACAAGTAGT	up	inf	inf	0.026666	0.0423847	0	4.08023	0	9	low
246	hsa-miR-652-5p_L+1R-2	ACAACCCTAGGAGAGGGTGCCATT	down	-inf	-inf	2.7875e-11	1.34182e-14	53.3584	0	98	0	middle
247	hsa-miR-654-5p	TGGTGGGCCGCAGAACATGTGC	down	-inf	-inf	0.0091993	0.00972554	8.1671	0	15	0	low
248	hsa-miR-654-3p_R-2	TATGTCTGCTGACCATCACC	down	-inf	-inf	2.9472e-20	1.73056e-27	102.361	0	188	0	middle
249	hsa-miR-655-3p	ATAATACATGGTTAACCTCTTT	down	-inf	-inf	3.8298e-07	8.115e-09	31.035	0	57	0	middle
250	hsa-miR-656-3p	AATATTATACAGTCAACCTCT	down	-inf	-inf	1.9819e-06	9.94018e-08	27.2237	0	50	0	middle
251	hsa-miR-664a-5p_R-2	ACTGGCTAGGGAAAATGATTGG	up	inf	inf	1.6852e-06	3.0146e-07	0	19.0411	0	42	middle
252	hsa-miR-665_R-2	ACCAGGAGGCTGAGGCCC	down	-inf	-inf	0.02572	0.0352976	5.98921	0	11	0	low
253	hsa-miR-708-5p_R-1	AAGGAGCTTACAATCTAGCTGG	down	-inf	-inf	2.5189e-42	2.13045e-59	223.779	0	411	0	middle
254	hsa-miR-708-3p_R+1	CAACTAGACTGTGAGCTTCTAGA	down	-inf	-inf	0.015321	0.0184744	7.07815	0	13	0	middle
255	hsa-miR-758-3p	TTTGTGACCTGGTCCACTAACC	down	-inf	-inf	2.7686e-13	2.38283e-17	64.2479	0	118	0	middle
256	hsa-miR-766-5p_R-1	AGGAGGAATTGGTGCTGGTCT	up	inf	inf	0.019478	0.0192314	0	4.53358	0	10	middle
257	hsa-miR-876-5p_R-1	TGGATTTCTTTGTGAATCACC	down	-inf	-inf	1.0344e-05	1.27913e-06	23.4124	0	43	0	middle
258	hsa-miR-876-3p_R-1	TGGTGGTTTACAAAGTAATTC	down	-inf	-inf	0.00047516	0.000122203	14.7008	0	27	0	middle
259	hsa-miR-885-5p	TCCATTACACTACCCTGCCTCT	down	-inf	-inf	0.015321	0.0184744	7.07815	0	13	0	low
260	hsa-miR-889-3p	TTAATATCGGACAACCATTGT	down	-inf	-inf	8.7604e-14	3.42597e-18	66.9702	0	123	0	middle
261	hsa-miR-891a-5p	TGCAACGAACCTGAGCCACTGA	up	inf	inf	0.00039543	0.000369845	0	10.4272	0	23	middle
262	hsa-miR-934_R-2	TGTCTACTACTGGAGACACT	down	-inf	-inf	4.4127e-15	4.16482e-20	74.0484	0	136	0	middle
263	hsa-mir-935-p5	AGTGGCGGGAGCGGCCCCTCGGC	down	-inf	-inf	0.015321	0.0184744	7.07815	0	13	0	low
264	hsa-miR-1185-1-3p_R-3	ATATACAGGGGGAGACTCT	down	-inf	-inf	0.00012617	3.38231e-05	17.6954	0	32.5	0	middle
265	hsa-miR-1185-2-3p_R-3	ATATACAGGGGGAGACTCT	down	-inf	-inf	0.00012617	3.38231e-05	17.6954	0	32.5	0	middle
266	hsa-miR-1197	TAGGACACATGGTCTACTTCT	down	-inf	-inf	0.019828	0.0184744	6.53368	0	12	0	low
267	hsa-mir-1231-p3_1ss12GC	CTGTCCAGTCTCCCACCC	down	-inf	-inf	0.011861	0.00972555	7.62263	0	14	0	low
268	hsa-miR-1249-5p_R+1	AGGAGGGAGGAGATGGGCCAAGTTC	up	inf	inf	0.014274	0.0192314	0	4.98694	0	11	low
269	hsa-mir-1255a-p3	CTATCTTCTTTGCTCATCCTTG	down	-inf	-inf	0.00014226	6.57773e-05	17.4231	0	32	0	middle
270	hsa-miR-1255b-5p	CGGATGAGCAAAGAAAGTGGTT	up	inf	inf	0.012233	0.0192314	0	5.21362	0	11.5	low
271	hsa-miR-1270	CTGGAGATATGGAAGAGCTGTGT	down	-inf	-inf	8.8078e-05	1.74455e-05	18.5121	0	34	0	middle
272	hsa-miR-1271-5p	CTTGGCACCTAGCAAGCACTCA	down	-inf	-inf	0	3.25207e-214	813.443	0	1494	0	middle
273	hsa-miR-1275_R+1	GTGGGGGAGAGGCTGTCG	down	-inf	-inf	0.02572	0.0352976	5.98921	0	11	0	low
274	hsa-miR-1286	TGCAGGACCAAGATGAGCCCT	down	-inf	-inf	0.0026342	0.00146031	10.8895	0	20	0	middle
275	hsa-miR-1291_R+2	TGGCCCTGACTGAAGACCAGCAGTTG	down	-inf	-inf	0.02572	0.0352976	5.98921	0	11	0	middle
276	hsa-mir-1305-p5	TTTCTACCATTAGTTTTGAATGT	down	-inf	-inf	0.02572	0.0352976	5.98921	0	11	0	low
277	hsa-miR-1305	TTTTCAACTCTAATGGGAGAGA	down	-inf	-inf	0.015321	0.0184744	7.07815	0	13	0	middle
278	rno-miR-1843b-3p	TCTGATCGTTCCCCTCCATAC	up	inf	inf	0.014274	0.0192314	0	4.98694	0	11	low
279	hsa-mir-1973-p3_1ss2GA	TAACCGTGCAAAGGTAGCA	down	-inf	-inf	0.00011192	3.38231e-05	17.9676	0	33	0	middle
280	hsa-miR-2116-5p	GGTTCTTAGCATAGGAGGTCT	up	inf	inf	0.00022079	0.000167811	0	11.334	0	25	middle
281	hsa-miR-2682-5p	CAGGCAGTGACTGTTCAGACGTC	down	-inf	-inf	1.6618e-05	2.44454e-06	22.3234	0	41	0	middle
282	hsa-miR-2682-3p_L+1R-2	ACGCCTCTTCAGCGCTGTCTT	down	-inf	-inf	3.3902e-05	4.68927e-06	20.69	0	38	0	middle
283	hsa-miR-3117-3p_R+1	ATAGGACTCATATAGTGCCAGG	up	inf	inf	5.3388e-15	3.13902e-18	0	50.7761	0	112	middle
284	hsa-miR-3121-3p	TAAATAGAGTAGGCAAAGGACA	up	inf	inf	0.014274	0.0192314	0	4.98694	0	11	low
285	hsa-miR-3124-5p	TTCGCGGGCGAAGGCAAAGTC	up	inf	inf	0.0042187	0.00395928	0	6.80038	0	15	middle
286	hsa-miR-3127-5p	ATCAGGGCTTGTGGAATGGGAAG	up	inf	inf	9.3039e-06	3.2272e-06	0	16.3209	0	36	middle
287	hsa-miR-3127-3p	TCCCCTTCTGCAGGCCTGCTGG	up	inf	inf	0.036652	0.0423847	0	3.62687	0	8	low
288	hsa-mir-3133-p3	TTGAGTTTTAAGAGTTCTTTAT	down	-inf	-inf	0.00011192	3.38231e-05	17.9676	0	33	0	middle
289	hsa-miR-3143_R-3	ATAACATTGTAAAGCGCTTCTT	up	inf	inf	0.0057045	0.00872596	0	6.34702	0	14	middle
290	hsa-miR-3148	TGGAAAAAACTGGTGTGTGCTT	down	-inf	-inf	0.001259	0.000420236	12.5229	0	23	0	middle
291	hsa-miR-3157-5p	TTCAGCCAGGCTAGTGCAGTCT	down	-inf	-inf	0.001259	0.000420236	12.5229	0	23	0	middle
292	hsa-mir-3159-p3_1ss22TC	CTCACGCCTGTAATCCCAGCACT	down	-inf	-inf	0.00077248	0.000226363	13.6118	0	25	0	middle
293	hsa-mir-3167-p5	ACCAGTATTTCTGAAATTCTTT	down	-inf	-inf	0.00014226	6.57773e-05	17.4231	0	32	0	middle
294	hsa-miR-3179_L+1	TAGAAGGGGTGAAATTTAAACGT	up	inf	inf	5.6673e-08	5.79735e-09	0	24.4814	0	54	middle
295	hsa-miR-3186-5p_L+1R-1	ACAGGCGTCTGTCTACGTGGCT	up	inf	inf	0.01049	0.0192314	0	5.4403	0	12	middle
296	hsa-miR-3200-5p_R+4	AATCTGAGAAGGCGCACAAGGTTTGT	up	inf	inf	0.0023182	0.00179646	0	7.70709	0	17	low
297	hsa-miR-3622a-5p	CAGGCACGGGAGCTCAGGTGAG	up	inf	inf	1.1897e-10	2.14399e-12	0	34.4552	0	76	middle
298	hsa-miR-3651_L-4	GCCCGGTCGCTGGTACATGA	down	-inf	-inf	0.015321	0.0184744	7.07815	0	13	0	middle
299	hsa-miR-3667-3p	ACCTTCCTCTCCATGGGTCTTT	up	inf	inf	1.6924e-42	6.35505e-54	0	155.049	0	342	middle
300	hsa-miR-3690	ACCTGGACCCAGCGTAGACAAAG	up	inf	inf	2.3243e-15	1.42425e-18	0	52.1362	0	115	middle
301	hsa-mir-3690-1-p3	CATATCTACCTGGACCCAGTGT	up	inf	inf	0.036652	0.0423847	0	3.62687	0	8	low
302	hsa-miR-3924	ATATGTATATGTGACTGCTACT	up	inf	inf	0.036652	0.0423847	0	3.62687	0	8	middle
303	hsa-miR-4254_L-1R-1	CCTGGAGCTACTCCACCATCT	up	inf	inf	0.026666	0.0423847	0	4.08023	0	9	low
304	hsa-miR-4427_R+2	TCTGAATAGAGTCTGAAGAGTCT	up	inf	inf	0.036652	0.0423847	0	3.62687	0	8	low
305	hsa-miR-4435	ATGGCCAGAGCTCACACAGAGG	up	inf	inf	0.003125	0.00395927	0	7.25373	0	16	middle
306	hsa-miR-4479_R+1	CGCGCGGCCGTGCTCGGAGCAGC	up	inf	inf	0.01049	0.0192314	0	5.4403	0	12	low
307	hsa-miR-4504	TGTGACAATAGAGATGAACATG	up	inf	inf	0.0042187	0.00395928	0	6.80038	0	15	low
308	hsa-mir-4525-p3_1ss22CT	AATCAGCGTGCACTTCCCCACT	up	inf	inf	4.2766e-08	2.63046e-09	0	24.9347	0	55	middle
309	hsa-miR-4636_R+1	AACTCGTGTTCAAAGCCTTTAGC	down	-inf	-inf	0.019828	0.0184744	6.53368	0	12	0	low
310	hsa-mir-4636-p3	TAAAGGCTTCAAGCACGAGTTCT	down	-inf	-inf	0.019828	0.0184744	6.53368	0	12	0	low
311	hsa-miR-4671-5p	ACCGAAGACTGTGCGCTAATCT	up	inf	inf	0.0012805	0.000815116	0	8.61381	0	19	low
312	hsa-miR-4676-3p_L-1	ACTGTTTCACCACTGGCTCTT	up	inf	inf	0.0042187	0.00395928	0	6.80038	0	15	middle
313	hsa-miR-4687-5p	CAGCCCTCCTCCCGCACCCAAA	down	-inf	-inf	0.011861	0.00972555	7.62263	0	14	0	low
314	hsa-miR-4697-3p	TGTCAGTGACTCCTGCCCCTTGGT	down	-inf	-inf	0.00077248	0.000226363	13.6118	0	25	0	middle
315	hsa-miR-4731-3p_1ss7AG	CACACAGGTGGCCCCCAACACT	up	inf	inf	0.00071032	0.000369846	0	9.52053	0	21	low
316	hsa-miR-4785	AGAGTCGGCGACGCCGCCAGC	down	-inf	-inf	0.02572	0.0352976	5.98921	0	11	0	low
317	hsa-miR-4796-3p_R-1	TAAAGTGGCAGAGTATAGACA	up	inf	inf	0.00029538	0.000167812	0	10.8806	0	24	middle
318	hsa-miR-4799-5p	ATCTAAATGCAGCATGCCAGTC	up	inf	inf	0.0077275	0.00872597	0	5.89366	0	13	low
319	hsa-miR-5008-5p	TGAGGCCCTTGGGGCACAGTGG	down	-inf	-inf	0.001609	0.000782188	11.9784	0	22	0	middle
320	hsa-miR-5581-3p	TTCCATGCCTCCTAGAAGTTCC	up	inf	inf	3.9546e-06	6.644e-07	0	17.681	0	39	middle
321	hsa-miR-6505-5p_L+1	ATTGGAATAGGGGATATCTCAGC	up	inf	inf	0.0001236	7.61417e-05	0	12.2407	0	27	middle
322	hsa-miR-6826-5p_L-1_1ss5TC	CAACAGGAAAGAGGTGGGACCT	up	inf	inf	0.014274	0.0192314	0	4.98694	0	11	low
323	hsa-mir-6866-p3_1ss4GA	CTTAAGGCTTGGAAGAGTA	down	-inf	-inf	1.6618e-05	2.44454e-06	22.3234	0	41	0	middle
324	hsa-miR-6877-5p_L+2R-2	TCAGGGCCGAAGGGTGGAAGCT	up	inf	inf	0.00095325	0.000815116	0	9.06717	0	20	middle
325	hsa-mir-7110-p3_1ss1TC	CTCTCTCTCTCTCTCTCCC	up	inf	inf	3.9546e-06	6.644e-07	0	17.681	0	39	middle
326	hsa-miR-7705_R-1	AATAGCTCAGAATGTCAGTTCT	down	-inf	-inf	0.001609	0.000782188	11.9784	0	22	0	middle
327	hsa-mir-7854-p5	CTTCCATCTCCATCACCTTGAGC	up	inf	inf	0.014274	0.0192314	0	4.98694	0	11	low
328	hsa-miR-7854-3p_R+1	TGAGGTGACCGCAGATGGGAAG	up	inf	inf	5.1983e-05	1.56757e-05	0	13.6008	0	30	middle
329	hsa-miR-9902	CCCAGAAATCTGGTATGCCAGC	down	-inf	-inf	0.0091993	0.00972554	8.1671	0	15	0	low
330	hsa-mir-9902-1-p3	CTGACAAGCCAGGCTTCTGGTCT	down	-inf	-inf	0.0033751	0.00273592	10.345	0	19	0	middle
331	hsa-mir-9903-p5_1ss23GT	CCAGCCTACTGGAGGATAAGAGT	down	-inf	-inf	0.00060567	0.000226362	14.1563	0	26	0	middle
332	hsa-miR-12135_1ss9TC	TAAAGGTTCGTTTGTAAA	down	-inf	-inf	4.1397e-26	8.80673e-36	134.485	0	247	0	middle
333	hsa-mir-12136-p3_1ss18TC	GATTCCTTCCTTTTTTGCC	down	-inf	-inf	5.6423e-10	1.08675e-12	46.2802	0	85	0	middle
334	cgr-mir-1973-p3_1ss21AT	ACCGTGCAAAGGTAGCATAATC	down	-inf	-inf	9.1482e-09	5.34083e-11	39.7466	0	73	0	middle
335	mmu-mir-1983-p5_1ss1GA	AAAAGCATGCTCCAGTGGCGC	down	-inf	-inf	0.00077248	0.000226363	13.6118	0	25	0	middle
336	mml-miR-7194-3p_L-2_1ss16CT	CAGATTCTGGATTTCTACC	up	inf	inf	0.0001236	7.61417e-05	0	12.2407	0	27	middle
337	mdo-miR-34b-5p	AGGCAGTGTAGTTAGCTGATTGT	down	-inf	-inf	0.015321	0.0184744	7.07815	0	13	0	middle
338	dno-miR-196c-5p	TAGGTAGTTTCATGTTGTTGGC	up	inf	inf	0.012233	0.0192314	0	5.21362	0	11.5	middle
339	bta-miR-378_L+1R+1	CACTGGACTTGGAGTCAGAAGGCT	up	inf	inf	0.026666	0.0423847	0	4.08023	0	9	low
340	cja-mir-548p-p5_1ss15CT	AAAAGTAATCATGGTTTTTGT	up	inf	inf	0.00052976	0.000369846	0	9.97389	0	22	low
341	bta-miR-769_2ss1TG10CT	GGAGACCTCTGGGTTCTGAGCT	up	inf	inf	0.036652	0.0423847	0	3.62687	0	8	middle
342	bta-miR-2478_L-2R+1_2	ATCCCACTTCTGACACCAT	up	inf	inf	0.00071032	0.000369846	0	9.52053	0	21	middle
343	sha-mir-93-p3	TACTGCTGAGCTAGCACTTCT	down	-inf	-inf	0.0071457	0.00514649	8.71157	0	16	0	low
344	bta-miR-339b_R+2	TCCCTGTCCTCCAGGAGCTCTA	up	inf	inf	0.0057045	0.00872596	0	6.34702	0	14	low
345	cgr-miR-1260_L-1R+2_4	TCCCACCGCTGCCACCATA	up	inf	inf	0.02278	0.0423847	0	4.30691	0	9.5	low
346	cgr-miR-1260_L-1R+2_1	TCCCACCGCTGCCACCAAA	up	inf	inf	0.02278	0.0423847	0	4.30691	0	9.5	low
347	cgr-miR-1260_L-1R+2_2	TCCCACCGCTGCCACCAAT	up	inf	inf	0.02278	0.0423847	0	4.30691	0	9.5	low
348	cgr-miR-1260_L-1R+2_3	TCCCACCGCTGCCACCAGA	up	inf	inf	0.02278	0.0423847	0	4.30691	0	9.5	low
349	eca-mir-1543-p5_1ss21GA	TTTGCACCTCTGAGAGTGGAAT	up	inf	inf	0.00095325	0.000815116	0	9.06717	0	20	middle
350	eca-mir-1543-p3_1ss21GA	TTTGCACCTCTGAGAGTGGAAT	up	inf	inf	0.00095325	0.000815116	0	9.06717	0	20	middle
351	mmu-miR-2137_L-3_1ss16AG	GGCGGGAGCCCCGGGGAG	up	inf	inf	0.012233	0.0192314	0	5.21362	0	11.5	middle
352	bta-miR-2478_L-2R+1_1	ATCCCACTTCTGACACCAA	up	inf	inf	0.00071032	0.000369846	0	9.52053	0	21	middle
353	bta-mir-2904-2-p5_1ss18TC	TCCCCGCCGGCGGGCCGC	up	inf	inf	0.036652	0.0423847	0	3.62687	0	8	low
354	mmu-mir-3535-p3	ATTCCTCTAGATAGTCAAGTTC	down	-inf	-inf	0.00047516	0.000122203	14.7008	0	27	0	middle
355	bta-miR-4286_R+4	ACCCCACTCCTGGTACCAAAA	up	inf	inf	0.026666	0.0423847	0	4.08023	0	9	low
356	eca-mir-8969-p3_1ss5AT	GCAGTGGTGGTTCAGTGG	down	-inf	-inf	0.0071457	0.00514649	8.71157	0	16	0	middle
357	bta-miR-11980_R-2_1ss4CG	AGGGAACGGGCTTGGCGG	up	inf	inf	1.3354e-15	6.46232e-19	0	53.0429	0	117	high
358	bta-miR-11987_L-2_1ss8TA	AGGAAACTCTGGTGGAGGT	up	inf	inf	1.9687e-13	3.59757e-16	0	44.8825	0	99	middle
359	bta-miR-11987_L-2R-1_1ss8TA	AGGAAACTCTGGTGGAGG	up	inf	inf	1.1134e-09	2.29525e-11	0	30.8284	0	68	middle
360	mdo-miR-92a-3p_L+2R+1	AATATTGCACTTGTCCCGGCCTGTT	up	inf	inf	0.036652	0.0423847	0	3.62687	0	8	low
361	mmu-miR-146a-5p_R+2	TGAGAACTGAATTCCATGGGTTAA	down	-inf	-inf	1.0344e-05	1.27913e-06	23.4124	0	43	0	middle
362	mdo-miR-200a-3p_R+3	TAACACTGTCTGGTAACGATGTTTT	down	-inf	-inf	2.9304e-08	2.01372e-10	37.0242	0	68	0	middle
363	mmu-miR-767_R+2	TGCACCATGGTTGTCTGAGCAAA	up	inf	inf	0.036652	0.0423847	0	3.62687	0	8	low
364	mmu-miR-1187_R-1_1ss8GA	TATGTGTATGTGTATGTGTGTA	down	-inf	-inf	0.0043288	0.00273592	9.80052	0	18	0	low
365	PC-5p-136645_8	GTGTGTGCACCTGTGTCTGTCT	up	inf	inf	0.036652	0.0423847	0	3.62687	0	8	low
366	PC-5p-109332_11	AAAGAGCACTGAGTTATAATGCC	up	inf	inf	0.003125	0.00395927	0	7.25373	0	16	low
367	PC-5p-112352_10	AACAGGGAGCAGAGCCATG	down	-inf	-inf	0.0071457	0.00514649	8.71157	0	16	0	low
368	PC-5p-82968_16	GATTCCCTTCACCTGCTCC	up	inf	inf	0.026666	0.0423847	0	4.08023	0	9	low
369	PC-3p-69131_20	GTAGAGAGAAATTTGAAGGAAT	up	inf	inf	0.036652	0.0423847	0	3.62687	0	8	low
370	PC-5p-86553_15	GTGTGTAGGTGTACTTTTTA	down	-inf	-inf	0.0091993	0.00972554	8.1671	0	15	0	low
371	PC-5p-82844_16	TGCGCTCTGAAAGGCCGGGTCCCGT	up	inf	inf	2.9751e-06	6.64397e-07	0	18.1343	0	40	middle
372	PC-5p-37313_44	TGGGCGTAGGAAAATTGAAG	up	inf	inf	0.019478	0.0192314	0	4.53358	0	10	middle
373	PC-5p-78864_17	AAAGAGCTTGAATATCTTCC	up	inf	inf	0.0042187	0.00395928	0	6.80038	0	15	low
374	PC-5p-85909_15	AAGGAGAAGATATGGAAGT	up	inf	inf	0.0077275	0.00872597	0	5.89366	0	13	low
375	PC-3p-49199_31	ATAGAATTATAAAGAGGTTA	up	inf	inf	0.036652	0.0423847	0	3.62687	0	8	middle
376	PC-3p-66245_21	GAGAACAATAATGCTGACT	up	inf	inf	0.0012805	0.000815116	0	8.61381	0	19	low
377	PC-3p-137203_8	CCGCTCTTCCCCTGACCCCAGT	up	inf	inf	0.036652	0.0423847	0	3.62687	0	8	low
378	PC-3p-140218_8	CCGACCGCCGCTCCCGCGCCCCTC	up	inf	inf	0.0077275	0.00872597	0	5.89366	0	13	middle
379	PC-5p-115581_10	CATATCTACCACCTAGTTCT	up	inf	inf	0.019478	0.0192314	0	4.53358	0	10	low
380	PC-5p-18896_101	TGGTTCTTGCTGGCCCTGG	up	inf	inf	0.019478	0.0192314	0	4.53358	0	10	middle
381	PC-5p-11550_183	AGGAGGATTGAGTAATGAAA	up	inf	inf	1.6852e-06	3.0146e-07	0	19.0411	0	42	middle
382	PC-5p-44031_36	ACACTGACTGTCTGATGTT	down	-inf	-inf	5.461e-05	9.02855e-06	19.601	0	36	0	middle
383	PC-5p-109396_11	TGAATTTTCAGAACAAGACA	up	inf	inf	0.014274	0.0192314	0	4.98694	0	11	low
384	PC-3p-43098_37	ATGAGACCTAGGAATTGACATT	up	inf	inf	5.1983e-05	1.56757e-05	0	13.6008	0	30	middle
385	PC-5p-116082_10	TATCCGCTGGCTTACTCTCTCT	up	inf	inf	0.019478	0.0192314	0	4.53358	0	10	low
386	PC-3p-130022_9	TGACGATCTGGGTTGTTTCC	up	inf	inf	0.026666	0.0423847	0	4.08023	0	9	low
387	PC-3p-121183_9	AAAGAAAGATTCTGGGAAAAGA	up	inf	inf	0.026666	0.0423847	0	4.08023	0	9	low
388	PC-3p-36142_46	AGTGCAGTGTCTTGTGGTT	up	inf	inf	5.4224e-07	6.20628e-08	0	20.8545	0	46	middle
389	PC-3p-32727_52	TTCAAAAGGTGAACGTTT	down	-inf	-inf	1.0344e-05	1.27913e-06	23.4124	0	43	0	middle
390	PC-5p-135048_8	GAGATAGGAAGATAGGAAGT	up	inf	inf	0.036652	0.0423847	0	3.62687	0	8	low
391	PC-5p-5229_472	ACTAATATTGTTGGAGTTCCT	up	inf	inf	1.7018e-33	2.9671e-42	0	120.82	0	266.5	middle
392	PC-3p-17124_114	CAAGAATGTGAAGAATGCA	up	inf	inf	0.00039543	0.000369845	0	10.4272	0	23	middle
393	PC-3p-97483_13	ACATATATGAAATTCCTGACA	up	inf	inf	0.036652	0.0423847	0	3.62687	0	8	low
394	PC-3p-28243_62	AAGCTGTAAGAATACCCACT	up	inf	inf	0.00039543	0.000369845	0	10.4272	0	23	middle
395	PC-3p-52066_29	ATTCGGCGGCCTCGGTCT	down	-inf	-inf	2.5081e-06	9.94018e-08	26.6792	0	49	0	middle
396	PC-3p-68031_20	TGGACAAGTTTTAGAAGTT	up	inf	inf	0.026666	0.0423847	0	4.08023	0	9	middle
397	PC-5p-71938_19	GTAAGATAGGAAGTTGCTTT	up	inf	inf	0.0057045	0.00872596	0	6.34702	0	14	low
398	PC-3p-52466_28	TGGAATGCGTAGATATTA	up	inf	inf	2.9751e-06	6.64397e-07	0	18.1343	0	40	middle
399	PC-5p-89117_14	ACAGGATGCAGTGCTCAGTGA	up	inf	inf	0.036652	0.0423847	0	3.62687	0	8	low
400	PC-3p-9925_220	AGGAACTCCAACAATATTAGT	up	inf	inf	6.5394e-26	2.6631e-32	0	92.0318	0	203	middle
401	PC-3p-123444_9	CTCGGCCTTTGCTCGCAGCACT	up	inf	inf	0.0057045	0.00872596	0	6.34702	0	14	low
402	PC-3p-48294_32	CATTGATGTGGTAGAAACT	up	inf	inf	0.014274	0.0192314	0	4.98694	0	11	middle
403	PC-5p-58597_25	ATGGAAAACTAATACACTGGT	up	inf	inf	0.0001236	7.61417e-05	0	12.2407	0	27	middle
404	PC-5p-53390_28	AAGAACAAGGATTATATGG	up	inf	inf	1.6484e-05	7.11255e-06	0	15.4142	0	34	middle
405	PC-5p-20857_89	AATATTGTTGGAGTTCCT	up	inf	inf	0.00019094	7.61419e-05	0	11.5606	0	25.5	middle
406	PC-3p-215642_5	TTGCCTGCCCTCTTCCTCCAGT	up	inf	inf	0.019478	0.0192314	0	4.53358	0	10	low
407	PC-3p-122709_9	TGCCACTTAGCTGTGGGTTCTCTTT	down	-inf	-inf	0.011861	0.00972555	7.62263	0	14	0	low
408	PC-3p-5597_434	TGCGGAAAATGTGATAATT	up	inf	inf	1.2382e-05	3.22722e-06	0	15.8675	0	35	middle
409	PC-3p-45522_34	TCAAAGAAAAATTAGGCTTA	up	inf	inf	0.0077275	0.00872597	0	5.89366	0	13	middle
410	PC-5p-77512_17	TGTCTGGCCCCATCCTCCCAGG	up	inf	inf	0.014274	0.0192314	0	4.98694	0	11	low
411	PC-5p-21492_86	AATTTCGGTTGGGAAAAC	down	-inf	-inf	2.6723e-05	4.68927e-06	21.2345	0	39	0	middle
412	PC-3p-82864_16	AAGAGCAGAGAAGATGGCACCGA	up	inf	inf	0.0023182	0.00179646	0	7.70709	0	17	middle
413	PC-3p-113605_10	CAAGAATATGACATTAAAGA	up	inf	inf	0.019478	0.0192314	0	4.53358	0	10	low
414	PC-5p-23772_76	AGTATGAATTCATCTTGTT	up	inf	inf	0.036652	0.0423847	0	3.62687	0	8	middle
415	PC-5p-85530_15	TAGGTGTTGGAGCTACAATT	up	inf	inf	0.036652	0.0423847	0	3.62687	0	8	low
416	PC-3p-107772_11	TGAGCCTCTGCTCCCGGCCTAAT	down	-inf	-inf	0.02572	0.0352976	5.98921	0	11	0	low
417	PC-5p-39050_41	CTTTGGATGACTTGTGGCT	up	inf	inf	0.036652	0.0423847	0	3.62687	0	8	middle
418	PC-3p-186319_6	AACTGCAATGACTTTCGCACCA	up	inf	inf	0.014274	0.0192314	0	4.98694	0	11	low
419	PC-3p-70776_19	CACCGAGTCCAATGTTGA	up	inf	inf	3.8985e-05	1.56757e-05	0	14.0541	0	31	middle
420	PC-5p-17767_109	TAAGGAGATTAGATAATG	up	inf	inf	0.01049	0.0192314	0	5.4403	0	12	middle
421	PC-5p-47301_32	ATAGTAGAAGAAGTTGGA	up	inf	inf	9.2558e-05	3.45482e-05	0	12.694	0	28	middle
422	PC-3p-30315_57	TGGCTAATCAAGTTATGAAA	up	inf	inf	0.036652	0.0423847	0	3.62687	0	8	middle
423	PC-3p-71795_19	CCACCCTGGCAACTTTGAGGT	up	inf	inf	0.0012805	0.000815116	0	8.61381	0	19	middle
424	PC-3p-4416_576	CAACAGATTCAGACACAGA	up	inf	inf	9.5078e-35	5.70531e-44	0	125.58	0	277	middle
425	PC-5p-24047_75	TGTACCAACAAGAGCAACT	up	inf	inf	5.1983e-05	1.56757e-05	0	13.6008	0	30	middle
426	PC-5p-7941_286	CAATATAGTAAGATCACT	up	inf	inf	1.5729e-10	2.14401e-12	0	34.0019	0	75	middle
427	PC-3p-31007_55	GACCTGATTGAATTCTATTT	up	inf	inf	0.026666	0.0423847	0	4.08023	0	9	middle
428	PC-5p-45782_34	GTAAATATTTTATATTTATA	up	inf	inf	1.6484e-05	7.11255e-06	0	15.4142	0	34	middle
429	PC-3p-94906_13	AAGACTTTTTCTCTGACCT	up	inf	inf	0.0077275	0.00872597	0	5.89366	0	13	low
430	PC-3p-100266_12	CTCGTGGGCTCTGGCCACGGCCA	down	-inf	-inf	0.0055582	0.00514649	9.25605	0	17	0	low
431	PC-3p-13501_152	TGGTGTGGTCTGTTGTTTT	down	-inf	-inf	1.457e-08	1.0363e-10	38.6576	0	71	0	middle
432	PC-5p-23390_78	GAGTTTAAAGTAGCTGGCA	up	inf	inf	0.00095325	0.000815116	0	9.06717	0	20	middle
433	PC-3p-77475_17	TCTTGTAGCAGGTATTTTCCCT	down	-inf	-inf	0.019828	0.0184744	6.53368	0	12	0	low
434	PC-5p-55770_26	TTGGGGCGGGCTTGGGGCA	down	-inf	-inf	0.00060567	0.000226362	14.1563	0	26	0	middle
435	PC-5p-107768_11	TCAGCCTTTGTGTTGCCCATT	up	inf	inf	0.00052976	0.000369846	0	9.97389	0	22	low
436	PC-3p-58201_25	TATGTGCCTAGTGGCTGCTGTCT	down	-inf	-inf	3.8298e-07	8.115e-09	31.035	0	57	0	middle
437	PC-3p-3677_735	TTTTGGAGTGGCCTCCTCT	down	-inf	-inf	0	5.7002e-178	675.147	0	1240	0	middle
438	PC-3p-94083_13	TCGGTTGAGACTTTCTCCC	down	-inf	-inf	0.00098584	0.000420235	13.0674	0	24	0	middle
439	PC-5p-24746_72	CACAGTGATCAAGGTTGACA	up	inf	inf	0.00095325	0.000815116	0	9.06717	0	20	middle
440	PC-3p-55088_27	TACCCGAGGGCAAGTGTCAGA	up	inf	inf	0.014274	0.0192314	0	4.98694	0	11	middle
441	PC-3p-36132_46	TCTCTAGAAGATCAGAACT	up	inf	inf	0.0023182	0.00179646	0	7.70709	0	17	middle
442	PC-3p-129418_9	TTTAAAGTTCTAGAACCGTGA	down	-inf	-inf	0.011861	0.00972555	7.62263	0	14	0	low
443	PC-5p-204085_5	CAAAGGCACAGCTGGGTAGCT	up	inf	inf	0.019478	0.0192314	0	4.53358	0	10	low
444	PC-3p-34217_49	TTAAGTAAGAGTATTTGGT	up	inf	inf	4.5311e-13	7.92887e-16	0	43.5224	0	96	middle
445	PC-3p-92773_14	TTCTGGCAGATGGCTGGGC	down	-inf	-inf	0.011861	0.00972555	7.62263	0	14	0	low
446	PC-5p-141162_8	CCCACCCAGGGACGCCATT	up	inf	inf	0.036652	0.0423847	0	3.62687	0	8	low
447	PC-3p-108069_11	TGCTGCGCTCCGCGGGCTCTCAGA	up	inf	inf	0.00016515	7.61419e-05	0	11.7873	0	26	middle
448	PC-3p-100082_12	TCAAAGACAGCCTAGACCACGC	up	inf	inf	0.01049	0.0192314	0	5.4403	0	12	low
449	PC-3p-119992_10	TGCCTTGCCCTCTCCCTCTAGT	up	inf	inf	0.019478	0.0192314	0	4.53358	0	10	low
450	PC-3p-41336_38	AATGTTTTAGAGGTTTCTGC	up	inf	inf	0.0023182	0.00179646	0	7.70709	0	17	middle
451	hsa-let-7i-5p	TGAGGTAGTAGTTTGTGCTGTT	up	2.00104	1.00075	0	0	15844.4	31705.4	29100.5	69934.5	high
452	hsa-miR-361-5p	TTATCAGAATCTCCAGGGGTAC	up	2.01878	1.01348	0	0	3505.32	7076.47	6438	15609	high
453	mdo-miR-26-5p_R+3	TTCAAGTAATCCAGGATAGGCTAG	up	2.02865	1.02052	3.5726e-05	4.90614e-05	29.946	60.75	55	134	middle
454	hsa-miR-628-5p	ATGCTGACATATTTACTAGAGG	up	2.04059	1.02899	2.2022e-06	2.80379e-06	38.6576	78.8844	71	174	middle
455	hsa-miR-98-5p	TGAGGTAGTAAGTTGTATTGTT	up	2.04294	1.03064	0	0	4225.99	8633.42	7761.6	19043.2	high
456	hsa-miR-423-3p	AGCTCGGTCTGAGGCCCCTCAGT	up	2.06062	1.04308	0	0	10945.5	22554.6	20103	49750	high
457	hsa-miR-1290_1ss13TG	TGGATTTTTGGAGCAGGGA	up	2.08502	1.06006	5.7709e-06	5.98639e-06	33.4851	69.8172	61.5	154	middle
458	hsa-miR-548w_R-1	AAAAGTAACTGCGGTTTTTGCC	up	2.09089	1.06412	0.0014784	0.00156593	16.3342	34.153	30	75.3333	middle
459	hsa-miR-516a-5p_R-1	TTCTCGAGGAAAGAAGCACTTT	up	2.102	1.07176	1.0982e-59	5.60672e-60	423.056	889.263	777	1961.5	middle
460	hsa-miR-338-3p_R-1	TCCAGCATCAGTGATTTTGTT	up	2.10394	1.07309	5.9094e-10	7.24774e-10	60.981	128.3	112	283	middle
461	hsa-miR-942-3p	CACATGGCCGAAACAGAGAAGT	up	2.14569	1.10144	0.0022057	0.00350698	14.1563	30.375	26	67	middle
462	hsa-miR-132-3p	TAACAGTCTACAGCCATGGTCG	up	2.16456	1.11408	2.4249e-41	1.74681e-41	267.881	579.845	492	1279	middle
463	hsa-miR-501-3p	AATGCACCCGGGCAAGGATTCT	up	2.19479	1.13408	0	7.7452e-180	1155.92	2536.99	2123	5596	middle
464	PC-3p-4390_579	TCCAACAAGGTGTGGAGCT	up	2.22041	1.15083	0.0021278	0.00279071	13.0674	29.0149	24	64	middle
465	hsa-mir-1293-p3	CAAATCTCCGGACCACTTAGTCT	up	2.24817	1.16875	0.044034	0.0494232	5.44473	12.2407	10	27	middle
466	hsa-miR-105-3p_L+2R-1	CCACGGATGTTTGAGCATGTGCT	up	2.28147	1.18997	0.0011857	0.00234653	13.6118	31.0551	25	68.5	middle
467	hsa-miR-195-5p_R+1	TAGCAGCACAGAAATATTGGCA	up	2.28888	1.19464	1.0279e-22	1.0732e-22	123.595	282.896	227	624	middle
468	hsa-miR-378a-5p	CTCCTGACTCCAGGTCCTGTGT	up	2.32304	1.21601	1.5111e-24	1.53565e-24	129.585	301.03	238	664	middle
469	mmu-miR-362-5p_R-1	AATCCTTGGAACCTAGGTGTGAA	up	2.34657	1.23056	0.0001161	0.000137499	17.9676	42.1623	33	93	middle
470	hsa-miR-1180-3p	TTTCCGGCTCGCGTGGGTGTGT	up	2.40299	1.26483	0	1.67015e-120	615.799	1479.76	1131	3264	middle
471	hsa-miR-1343-3p	CTCCTGGGGCCCGCACTCTCGC	up	2.40829	1.26801	2.4289e-08	2.04053e-08	35.3908	85.2314	65	188	middle
472	eca-mir-1543-p3_1ss1GA	ATCCTAGTCTGGGTGCAAACAATT	up	2.4147	1.27184	4.5657e-11	4.68256e-11	49.0026	118.327	90	261	middle
473	hsa-miR-197-3p	TTCACCACCTTCTCCACCCAGC	up	2.43543	1.28418	0	0	2689.7	6550.58	4940	14449	high
474	hsa-miR-191-3p_L-1	CTGCGCTTGGATTTCGTCCCC	up	2.43849	1.28599	0.0086199	0.011122	7.62263	18.5877	14	41	middle
475	hsa-miR-362-5p	AATCCTTGGAACCTAGGTGTGAGT	up	2.45681	1.29678	0	9.13961e-226	1101.47	2706.1	2023	5969	middle
476	pal-mir-9226-p5_1ss18CT	TCCCTGTTCGGGCGCCAT	up	2.46075	1.2991	4.3434e-41	1.66446e-41	194.921	479.653	358	1058	middle
477	hsa-miR-365b-3p	TAATGCCCCTAAAAATCCTTAT	up	2.47279	1.30614	0	0	4619.58	11423.3	8484.5	25197	high
478	hsa-miR-425-5p	AATGACACGATCACTCCCGTTGA	up	2.49568	1.31943	0	0	2181.16	5443.47	4006	12007	high
479	hsa-miR-4473_R-1	CTAGTGCTCTCCGTTACAAGT	up	2.54694	1.34877	0.0023485	0.00238892	9.25605	23.5746	17	52	middle
480	hsa-miR-1249-3p	ACGCCCTTCCCCCCCTTCTTCA	up	2.55744	1.3547	7.39e-22	2.97751e-22	91.4715	233.933	168	516	middle
481	hsa-miR-3928-3p_R-1	GGAGGAACCTTGGAGCTTCGG	up	2.58123	1.36806	0.017863	0.0189849	5.44473	14.0541	10	31	middle
482	hsa-miR-1260b_R-1	ATCCCACCACTGCCACCA	up	2.5849	1.37011	1.6089e-43	3.09084e-44	185.121	478.52	340	1055.5	middle
483	hsa-miR-877-5p_R+3	GTAGAGGAGATGGCGCAGGGGAC	up	2.58718	1.37138	7.5368e-26	6.56152e-26	106.717	276.095	196	609	middle
484	bta-mir-2904-2-p3	GTTGGCCTCGGATAGCCGGTCCCCCG	up	2.59239	1.37428	1.2431e-13	1.41688e-13	52.8139	136.914	97	302	middle
485	PC-3p-9634_228	NGCCTGTCTGAGCGTCGCT	up	2.62286	1.39114	9.1754e-12	1.14453e-11	43.5579	114.246	80	252	middle
486	hsa-mir-4473-p5	ACTTGTAATGGAGAACACTAAGC	up	2.62607	1.3929	9.9199e-05	0.000107933	14.1563	37.1754	26	82	middle
487	hsa-miR-1247-3p_L-3	CGGGAACGTCGAGACTGGAGC	up	2.64936	1.40564	0.010573	0.0163821	5.98921	15.8675	11	35	middle
488	hsa-miR-5094_L-1R+3	ATCAGTGAATGCCTTGAACCTAAC	up	2.65657	1.40956	0.00039583	0.000423971	11.4339	30.375	21	67	middle
489	hsa-miR-519a-2-5p_R+1	CCTCTACAGGGAAGCGCTTTCT	up	2.6645	1.41386	0.0061018	0.00855064	6.80592	18.1343	12.5	40	middle
490	hsa-miR-628-3p_L+1	TTCTAGTAAGAGTGGCAGTCGA	up	2.67087	1.41731	6.9736e-26	4.49422e-26	99.6386	266.121	183	587	middle
491	hsa-miR-219a-1-3p_R+1	AGAGTTGAGTCTGGACGTCCCGT	up	2.683	1.42385	0.019055	0.030831	4.90026	13.1474	9	29	middle
492	hsa-miR-4286_R+1	ACCCCACTCCTGGTACCA	up	2.683	1.42385	2.416e-35	8.48483e-36	137.207	368.127	252	812	middle
493	pal-miR-9298-5p_R-5	ACAGATGATGAACTTATT	up	2.69435	1.42994	0	1.41357e-115	452.457	1219.08	831	2689	middle
494	PC-3p-1900_1638	TTCATTCTTAACACCTGAG	up	2.71097	1.43881	2.1916e-07	1.92069e-07	23.4124	63.4702	43	140	middle
495	hsa-miR-320a-3p	AAAAGCTGGGTTGAGAGGGCGA	up	2.82889	1.50024	0	0	6603.47	18680.5	12128.2	41204.7	high
496	hsa-miR-4664-3p	CTTCCGGTCTGTGAGCCCCGTC	up	2.85482	1.5134	0.027212	0.0371491	3.81131	10.8806	7	24	middle
497	PC-3p-35895_46	TCCCTGTTCGGGCGCCTTT	up	2.91429	1.54315	0.015875	0.0131212	4.35579	12.694	8	28	middle
498	hsa-miR-589-5p_R-1	TGAGAACCACGTCTGCTCTGA	up	2.92695	1.5494	0	5.42552e-276	913.082	2672.55	1677	5895	middle
499	hsa-miR-3944-5p	TGTGCAGCAGGCCAACCGAGA	up	2.93878	1.55522	0.00039112	0.000360333	9.25605	27.2015	17	60	middle
500	hsa-mir-1302-1-p5_1ss9AG	GAATTTCAGGTAAACAATGAAT	up	2.94205	1.55682	0.00085402	0.00104202	8.1671	24.028	15	53	middle
501	hsa-miR-589-3p_1ss24AT	TCAGAACAAATGCCGGTTCCCAGT	up	2.94361	1.55759	3.8998e-13	3.46514e-13	38.6576	113.793	71	251	middle
502	hsa-miR-10a-3p_R-1	CAAATTCGTATCTAGGGGAAT	up	2.97377	1.57229	6.0642e-62	3.55919e-63	198.188	589.366	364	1300	middle
503	hsa-miR-196a-5p	TAGGTAGTTTCATGTTGTTGGG	up	2.98821	1.57928	0	0	1823.17	5448.01	3348.5	12017	high
504	hsa-miR-664a-3p	TATTCATTTATCCCCAGCCTACA	up	3.02958	1.59912	4.8587e-24	2.36276e-24	70.7815	214.439	130	473	middle
505	hsa-miR-1304-3p_1ss13CA	TCTCACTGTAGCATCGAACCCC	up	3.04744	1.6076	7.5059e-79	9.31213e-81	241.746	736.707	444	1625	middle
506	hsa-miR-1283	TCTACAAAGGAAAGCGCTTTCT	up	3.04859	1.60814	2.1039e-12	1.5852e-12	33.7574	102.912	62	227	middle
507	hsa-miR-424-3p	CAAAACGTGAGGCGCTGCTAT	up	3.05826	1.61271	3.3977e-39	7.87296e-40	116.517	356.34	214	786	middle
508	bta-miR-1246_L-1R+2	ATGGATTTTTGGAGCAGGGA	up	3.06628	1.61649	1.0421e-12	5.906e-13	34.3018	105.179	63	232	high
509	ssc-miR-339_R+1	TCCCTGTCCTCCAGGAGCTCAT	up	3.10353	1.63391	1.6429e-10	9.70293e-11	26.9514	83.6446	49.5	184.5	middle
510	hsa-miR-130b-3p	CAGTGCAATGATGAAAGGGCAT	up	3.12032	1.6417	4.2799e-55	3.43072e-56	159.531	497.788	293	1098	middle
511	cgr-miR-1260_1ss18AT	ATCCCACCGCTGCCACCT	up	3.1426	1.65196	3.0456e-07	3.83202e-07	16.8787	53.0429	31	117	middle
512	hsa-miR-4707-3p	AGCCCGCCCCAGCCGAGGTTCT	up	3.18368	1.6707	0.00012286	0.000128532	9.25605	29.4683	17	65	middle
513	hsa-miR-425-3p_L+1R-1	CATCGGGAATGTCGTGTCCGCC	up	3.1968	1.67663	1.5172e-76	1.1965e-78	213.434	682.304	392	1505	middle
514	ssc-mir-1285-p5	ATCGCGCCTGTGAATAGCCACT	up	3.20001	1.67807	9.0348e-41	1.02296e-41	111.073	355.433	204	784	middle
515	hsa-miR-6720-5p_R+1	TTCCAGCCCTGGTAGGCGCCGCGT	up	3.26123	1.70542	0.00095862	0.00195037	6.53368	21.3078	12	47	middle
516	eca-mir-8986a-p5_1ss1GA	ATCGAGGCTAGAGTCACGCTTGG	up	3.37688	1.75569	2.9063e-05	4.05489e-05	9.80052	33.0952	18	73	middle
517	hsa-miR-92b-3p	TATTGCACTCGTCCCGGCCTCC	up	3.38048	1.75723	0	0	5895.01	19928	10827	43956.3	high
518	mmu-mir-6236-p5_1	AATCAACTAGCCCTGAAA	up	3.38688	1.75996	1.8478e-09	1.24693e-09	20.1455	68.2304	37	150.5	high
519	mmu-mir-6236-p5_2	AATCAACTAGCCCTGAAAATGGA	up	3.38688	1.75996	1.8478e-09	1.24693e-09	20.1455	68.2304	37	150.5	high
520	hsa-miR-574-3p	CACGCTCATGCACACACCCACA	up	3.42211	1.77489	0	0	882.047	3018.46	1620	6658	middle
521	hsa-miR-105-5p	TCAAATGCTCAGACTCCTGTGGT	up	3.42403	1.7757	5.5989e-58	1.09192e-59	140.746	481.92	258.5	1063	middle
522	hsa-miR-193b-3p	AACTGGCCCTCAAAGTCCCGCT	up	3.47931	1.7988	0	0	10942.8	38073.5	20098	83981	high
523	cja-miR-151_R+1	TCGAGGAGCTCACAGTCTAGC	up	3.49715	1.80618	0.022821	0.026274	2.72237	9.52053	5	21	low
524	efu-mir-9298-p3_1ss18CT_2	CACAGATGATGAACTTATTG	up	3.54275	1.82487	1.4251e-68	1.17977e-70	157.081	556.497	288.5	1227.5	middle
525	hsa-miR-522-3p	AAAATGGTTCCCTTTAGAGTGT	up	3.55022	1.82791	7.0536e-23	3.00141e-23	49.5471	175.903	91	388	middle
526	bta-miR-378_L-1R+1	CTGGACTTGGAGTCAGAAGGCT	up	3.55715	1.83072	1.4971e-17	4.45443e-18	37.0242	131.701	68	290.5	middle
527	hsa-miR-346	TGTCTGCCCGCATGCCTGCCTCT	up	3.56032	1.83201	2.5003e-08	3.29954e-08	15.7897	56.2164	29	124	middle
528	hsa-miR-212-3p	TAACAGTCTCCAGTCACGGCC	up	3.59082	1.84431	3.6314e-09	1.36609e-09	17.4231	62.5635	32	138	middle
529	hsa-miR-193a-3p_R-2	AACTGGCCTACAAAGTCCCA	up	3.59231	1.84491	6.7063e-10	7.59365e-10	19.0566	68.4571	35	151	middle
530	hsa-miR-4659a-3p	TTTCTTCTTAGACATGGCAACG	up	3.60817	1.85127	0.010287	0.00841447	3.26684	11.7873	6	26	middle
531	hsa-miR-3935	TGTAGATACGAGCACCAGCCAC	up	3.76038	1.91088	1.42e-09	1.36608e-09	16.8787	63.4702	31	140	middle
532	hsa-miR-1247-5p	ACCCGTCCCGTTCGTCCCCGGA	up	3.78332	1.91965	1.7917e-55	1.71304e-57	112.162	424.343	206	936	middle
533	hsa-miR-548y	AAAAGTAATCACTGTTTTTGCC	up	3.80642	1.92844	3.9232e-05	8.34891e-05	7.62263	29.0149	14	64	middle
534	hsa-miR-548ab	AAAAGTAATTGTGGATTTTGCT	up	3.8694	1.95211	0.021533	0.0288699	2.31401	8.95383	4.25	19.75	middle
535	hsa-miR-378a-3p	ACTGGACTTGGAGTCAGAAGGC	up	3.89843	1.96289	0	0	5287.34	20612.3	9710.92	45465.8	high
536	hsa-miR-378d_R-1	ACTGGACTTGGAGTCAGAA	up	3.90486	1.96527	1.5937e-07	1.86789e-07	11.8423	46.2426	21.75	102	high
537	mmu-mir-3968-p3_1ss11AT	ATCCCACTCCTGACACCAT	up	3.91067	1.96742	6.0531e-14	1.65101e-14	24.2291	94.7519	44.5	209	middle
538	hsa-miR-1908-5p	CGGCGGGGACGGCGATTGGTC	up	3.96736	1.98818	4.0321e-16	2.12398e-16	27.7681	110.166	51	243	middle
539	ssc-miR-339_R+2_1	TCCCTGTCCTCCAGGAGCTCATA	up	4.01846	2.00664	9.3421e-05	8.41955e-05	6.26144	25.1614	11.5	55.5	middle
540	mmu-miR-339-5p_2ss22CT23GA	TCCCTGTCCTCCAGGAGCTCATA	up	4.01846	2.00664	9.3421e-05	8.41955e-05	6.26144	25.1614	11.5	55.5	middle
541	hsa-miR-874-5p	CGGCCCCACGCACCAGGGTAAGA	up	4.04432	2.0159	0.002176	0.00442758	3.81131	15.4142	7	34	middle
542	nle-miR-378d_R+3	ACTGGACTTGGAGTCAGAAGGCT	up	4.06712	2.02401	8.9679e-66	2.09606e-68	117.878	479.427	216.5	1057.5	middle
543	hsa-miR-326_R+1	CCTCTGGGCCCTTCCTCCAGT	up	4.06811	2.02436	8.1429e-33	2.59459e-34	57.1697	232.573	105	513	middle
544	hsa-mir-548y-p3	CAAAAACCGTGATTACTTTTGC	up	4.08758	2.03125	1.1469e-08	7.48413e-09	12.9766	53.0429	23.8333	117	middle
545	hsa-miR-767-3p_R-1	TCTGCTCATACCCCATGGTTTC	up	4.18138	2.06398	6.2983e-16	2.09667e-16	25.0458	104.726	46	231	middle
546	hsa-miR-191-5p	CAACGGAATCCCAAAAGCAGCTG	up	4.21085	2.07411	0	0	21755.5	91609.2	39957	202068	high
547	hsa-miR-7704_1ss19GC	CGGGGTCGGCGGCGACGTC	up	4.32981	2.1143	0.0060693	0.00841447	2.72237	11.7873	5	26	middle
548	hsa-miR-378i_R+1_1ss9AT	ACTGGACTTGGAGTCAGAAGGT	up	4.39427	2.13562	7.7107e-28	7.7347e-29	42.1967	185.424	77.5	409	middle
549	cja-miR-151_R+2	TCGAGGAGCTCACAGTCTAGCA	up	4.44083	2.15083	5.5308e-14	2.65027e-14	19.601	87.0448	36	192	middle
550	hsa-miR-664b-3p	TTCATTTGCCTCCCAGCCTACA	up	4.46606	2.159	2.9735e-05	2.68284e-05	5.98921	26.7481	11	59	middle
551	hsa-miR-378g_R+2	ACTGGGCTTGGAGTCAGAAGGC	up	4.52013	2.17636	0.01738	0.0288699	1.90566	8.61381	3.5	19	middle
552	hsa-miR-660-3p_R+1	ACCTCCTGTGTGCATGGATTAC	up	4.52964	2.1794	1.9154e-10	1.47723e-10	13.6118	61.6567	25	136	middle
553	hsa-miR-1226-3p	TCACCAGCCCTGTGTTCCCTAG	up	4.54175	2.18325	2.3038e-05	2.68284e-05	5.98921	27.2015	11	60	middle
554	hsa-miR-378d_1ss20AG	ACTGGACTTGGAGTCAGAAG	up	4.54545	2.18442	0	1.10114e-94	135.529	616.039	248.917	1358.83	high
555	hsa-miR-378c_R-5	ACTGGACTTGGAGTCAGAAG	up	4.54545	2.18442	0	1.10114e-94	135.529	616.039	248.917	1358.83	high
556	mmu-miR-2137_L-2R-1_1ss16AG	CGGCGGGAGCCCCGGGGA	up	4.54758	2.1851	0.001124	0.00253798	3.53908	16.0942	6.5	35.5	middle
557	hsa-miR-2277-5p_R-1	AGCGCGGGCTGAGCGCTGCCAGT	up	4.58372	2.19652	3.3015e-38	6.07365e-40	54.9918	252.067	101	556	middle
558	PC-3p-34657_48	AGCTCGGTCTGAGGCCAAA	up	4.66287	2.22122	0.0035514	0.00467886	2.72237	12.694	5	28	middle
559	hsa-miR-1250-5p	ACGGTGCTGGATGTGGCCTTT	up	4.69315	2.23056	1.3806e-05	1.50589e-05	5.98921	28.1082	11	62	middle
560	hsa-miR-4484_L+2R-4	AAAAAAGGCGGGAGAAGC	up	4.73973	2.2448	1.6264e-11	5.24985e-12	14.1563	67.097	26	148	middle
561	hsa-miR-532-3p	CCTCCCACACCCAAGGCTTGCA	up	4.79268	2.26083	0	7.13559e-158	207.444	994.215	381	2193	middle
562	PC-5p-17740_109	TTAGTGGCTCCCTCTGCCTGCA	up	4.81089	2.26631	1.4132e-08	1.11106e-08	9.80052	47.1493	18	104	middle
563	hsa-miR-320b_R-2	AAAAGCTGGGTTGAGAGGGC	up	4.87839	2.2864	1.2141e-80	5.96718e-85	107.768	525.735	197.931	1159.65	middle
564	bta-miR-378_R+2	ACTGGACTTGGAGTCAGAAGGCTA	up	4.94389	2.30565	0.00011175	8.02193e-05	4.35579	21.5345	8	47.5	middle
565	hsa-miR-505-5p_R+1	GGGAGCCAGGAAGTATTGATGTT	up	4.94695	2.30654	1.7525e-08	5.96657e-09	9.25605	45.7892	17	101	middle
566	hsa-miR-767-5p_R+1	TGCACCATGGTTGTCTGAGCATGC	up	5.00666	2.32385	0	4.76077e-275	338.118	1692.84	621	3734	middle
567	mmr-miR-1839_L+1R-1	AAGGTAGATAGAACAGGTCTTG	up	5.11789	2.35555	0	7.41613e-254	301.094	1540.97	553	3399	high
568	bta-miR-378c	ACTGGACTTGGAGTCAGAAGT	up	5.14732	2.36382	0.00094696	0.00140774	2.9946	15.4142	5.5	34	middle
569	mmu-mir-6236-p3_1ss22GC	AAATGGATGGCGCTGGAGCGTCGGG	up	5.28555	2.40205	1.0676e-06	8.09245e-07	6.26144	33.0952	11.5	73	high
570	cgr-miR-532-5p_R+2_2	CATGCCTTGAGTGTAGGACCGTTA	up	5.41226	2.43623	3.4228e-05	1.31946e-05	4.35579	23.5746	8	52	middle
571	cgr-miR-532-5p_R+2_1	CATGCCTTGAGTGTAGGACCGTAA	up	5.41226	2.43623	3.4228e-05	1.31946e-05	4.35579	23.5746	8	52	middle
572	hsa-miR-1260a_R+2_1ss9TA	ATCCCACCACTGCCACCAAA	up	5.58755	2.48222	6.1171e-11	1.62355e-11	10.345	57.8032	19	127.5	middle
573	hsa-miR-196a-1-3p	CAACAACATTAAACCACCCGA	up	5.66205	2.50133	3.5184e-14	1.29881e-14	13.6118	77.0709	25	170	middle
574	hsa-mir-1304-p5	CGGTTTGAGGCTACAGTGAGAT	up	5.70588	2.51245	6.2509e-50	4.76371e-53	51.725	295.136	95	651	middle
575	hsa-miR-6511b-3p_L-2R+2	TCACCACCCCTTCTGCCTGCAGT	up	6.06649	2.60086	2.4521e-05	4.46069e-05	3.81131	23.1213	7	51	middle
576	mmu-miR-2137_L-1R-1_1ss16AG	CCGGCGGGAGCCCCGGGGA	up	6.14083	2.61843	0.0012918	0.00133313	2.17789	13.3741	4	29.5	middle
577	hsa-miR-193a-5p	TGGGTCTTTGCGGGCGAGATGA	up	6.6818	2.74024	0	9.02804e-226	176.409	1178.73	324	2600	middle
578	hsa-miR-330-3p	GCAAAGCACACGGCCTGCAGAGA	up	7.07079	2.82187	0	0	568.975	4023.1	1045	8874	high
579	PC-5p-27077_65	TAGGGTGATGAAAAAGAAT	up	7.12382	2.83265	8.1874e-08	5.30116e-08	4.90026	34.9086	9	77	middle
580	hsa-miR-320d_R-1	AAAAGCTGGGTTGAGAGG	up	7.13888	2.8357	1.1663e-31	2.89585e-34	23.284	166.222	42.7643	366.645	middle
581	hsa-miR-320c_R-2	AAAAGCTGGGTTGAGAGG	up	7.13888	2.8357	1.1663e-31	2.89585e-34	23.284	166.222	42.7643	366.645	middle
582	PC-5p-14221_143	TAAGCCTAATTTTTCTTTGA	up	7.18165	2.84431	3.6834e-07	1.38383e-07	4.35579	31.2817	8	69	middle
583	cgr-miR-1260_R+2_3	ATCCCACCGCTGCCACCAAT	up	8.07035	3.01263	2.261e-12	2.96561e-13	7.07815	57.1232	13	126	middle
584	cgr-miR-1260_R+2_2	ATCCCACCGCTGCCACCAAG	up	8.07035	3.01263	2.261e-12	2.96561e-13	7.07815	57.1232	13	126	middle
585	cgr-miR-1260_R+2_1	ATCCCACCGCTGCCACCAAA	up	8.07035	3.01263	2.261e-12	2.96561e-13	7.07815	57.1232	13	126	middle
586	cgr-miR-1260_R+2_4	ATCCCACCGCTGCCACCATA	up	8.07035	3.01263	2.261e-12	2.96561e-13	7.07815	57.1232	13	126	middle
587	bta-miR-378_R+1_1ss22CA	ACTGGACTTGGAGTCAGAAGGAT	up	8.14554	3.02601	5.8814e-21	2.47647e-22	12.5229	102.006	23	225	middle
588	bta-miR-4286_R+2	ACCCCACTCCTGGTACCAA	up	8.42451	3.07459	1.4867e-16	5.0685e-18	9.25605	77.9777	17	172	middle
589	hsa-mir-6516-p3	TGTATGATACTGCAAACAGGA	up	8.74288	3.12811	0	1e-298	158.986	1390	292	3066	middle
590	bta-mir-2887-1-p5_1ss11AT	CGGTGCGGAGTGCCCTTCGTC	up	9.1592	3.19522	2.1986e-10	4.38291e-11	4.90026	44.8825	9	99	middle
591	bta-mir-2887-1-p3_1ss11AT_2	CGGTGCGGAGTGCCCTTCGTC	up	9.1592	3.19522	2.1986e-10	4.38291e-11	4.90026	44.8825	9	99	middle
592	PC-5p-4642_538	AGCCTGGAAGCTGGAGCCTGCAGT	up	9.34562	3.22429	6.5131e-69	1.328e-76	36.4797	340.926	67	752	middle
593	hsa-miR-2116-3p_L+1R-1	TCCTCCCATGCCAAGAACTCC	up	9.63958	3.26897	7.2231e-29	9.10161e-32	14.1563	136.461	26	301	middle
594	hsa-miR-518e-5p_L+1R-1	ACTCTAGAGGGAAGCGCTTTCT	up	9.84152	3.29888	1.648e-14	2.69778e-15	6.53368	64.3013	12	141.833	middle
595	hsa-miR-760_R+2	CGGCTCTGGGTCTGTGGGGAGT	up	10.6025	3.40633	2.3449e-19	1.79978e-21	8.1671	86.5915	15	191	middle
596	hsa-miR-217-5p	TACTGCATCAGGAACTGATTGGA	up	11.3796	3.50838	2.748e-09	3.75957e-10	3.26684	37.1754	6	82	middle
597	hsa-miR-2277-3p_R+1	TGACAGCGCCCTGCCTGGCTCG	up	11.7188	3.55076	9.2517e-38	7.81058e-42	14.7008	172.276	27	380	middle
598	hsa-miR-338-5p_R-1	AACAATATCCTGGTGCTGAGT	up	11.8653	3.56868	0	1.74187e-222	78.4042	930.292	144	2052	middle
599	hsa-miR-6724-5p_R-1_1ss10CA	CTGGGCCCGAGGCGGGCGTGGG	up	12.014	3.58665	3.1238e-11	6.7503e-12	3.81131	45.7892	7	101	middle
600	PC-3p-8981_247	GAATCCCTCCCCCTCCACCA	up	13.4506	3.7496	3.2844e-22	8.49966e-25	7.07815	95.2053	13	210	middle
601	hsa-miR-605-3p	AGAAGGCACTATGAGATTTAGA	up	13.4613	3.75074	4.4875e-11	2.67096e-12	3.26684	43.9758	6	97	middle
602	bta-miR-2404_R+4	TTGCACTGCATGGTATCTGCACTC	up	13.4959	3.75445	1.0597e-20	1.1679e-22	6.53368	88.1782	12	194.5	middle
603	bta-miR-2404_R-2	TTGCACTGCATGGTATCT	up	14.2939	3.83733	1.381e-06	1.49794e-06	1.63342	23.348	3	51.5	middle
604	hsa-miR-6720-3p	CGCGCCTGCAGGAACTGGTAGA	up	14.5992	3.86782	8.1521e-28	2.09637e-31	8.1671	119.233	15	263	middle
605	hsa-miR-139-5p	TCTACAGTGCACGTGTCTCCAGT	up	14.7889	3.88644	0	0	196.01	2898.77	360	6394	middle
606	bta-mir-2887-1-p5_1ss20AT_1	ACCGGGGTCCGGTGCGGAGTG	up	16.2368	4.02119	1.8818e-15	4.03177e-17	3.81131	61.8834	7	136.5	middle
607	bta-mir-2887-1-p5_1ss20AT_2	ACCGGGGTCCGGTGCGGAGTGCC	up	16.2368	4.02119	1.8818e-15	4.03177e-17	3.81131	61.8834	7	136.5	middle
608	mmu-mir-6236-p3_1ss23GC	AAAATGGATGGCGCTGGAGCGTCGGG	up	17.8953	4.16151	5.5544e-69	2.21989e-79	16.6064	297.176	30.5	655.5	high
609	hsa-miR-139-3p	TGGAGACGCGGCCCTGTTGGAGT	up	19.1511	4.25935	1.4786e-25	1.19913e-29	5.44473	104.272	10	230	middle
610	PC-3p-630_5994	ACCTAGTGTTCTCTTTTTT	up	25.6412	4.68039	0	0	79.4931	2038.3	146	4496	middle
611	hsa-miR-10b-5p_R-1	TACCCTGTAGAACCGAATTTGT	up	26.5524	4.73077	0	0	149.458	3968.47	274.5	8753.5	high
612	hsa-mir-548ax-p3	CAAAAACCGTAATTACTTTTGT	up	32.9731	5.04322	4.586e-05	7.11258e-06	0.453728	14.9608	0.833333	33	middle
613	mmu-mir-6236-p3_2	CCGAATCAACTAGCCCTGA	up	33.0073	5.04471	1.2463e-86	2.89796e-103	10.6172	350.446	19.5	773	high
614	mmu-mir-6236-p3_1	AATCAACTAGCCCTGAAAA	up	33.0073	5.04471	1.2463e-86	2.89796e-103	10.6172	350.446	19.5	773	high
615	hsa-mir-4454-p5	TCCGAGTCACGGCACCAAA	up	66.3663	6.05238	0	0	110.528	7335.34	203	16180	high
Following miRNAs do not show significant difference (p-value<=0.05 and |logfoldchange|>=1).
616	hsa-miR-548ae-5p	AAAAGTAATTGTGGTTTTTG	down	0.10956	-3.19021	0.048555	0.0797163	6.89666	0.755597	12.6667	1.66667	middle
617	bta-mir-2887-1-p3_1ss11AT_1	CGGTGCGGAGTGCCCTTC	down	0.217214	-2.20281	0.12688	0.136237	6.26144	1.36008	11.5	3	middle
618	hsa-miR-584-3p_R-1	TCAGTTCCAGGCCAACCAGGC	down	0.21912	-2.19021	0.050642	0.0775852	10.345	2.26679	19	5	middle
619	hsa-miR-676-3p	CTGTCCTAAGGTTGTTGAGTT	down	0.260205	-1.94228	0.099853	0.126233	8.71157	2.26679	16	5	middle
620	hsa-miR-181b-2-3p_R+1	CTCACTGATCAATGAATGCAA	down	0.264936	-1.91629	0.056132	0.0671584	11.9784	3.17351	22	7	middle
621	hsa-miR-7851-3p_R+1	TACCTGGGAGACTGAGGTTGGAT	down	0.277552	-1.84917	0.052283	0.0883301	13.0674	3.62687	24	8	middle
622	mmu-miR-106b-5p_L+2	AATAAAGTGCTGACAGTGCAGAT	down	0.288227	-1.79472	0.048515	0.0581569	14.1563	4.08023	26	9	middle
623	hsa-miR-219b-3p	AGAATTGCGTTTGGACAATCAGT	down	0.291429	-1.77878	0.085808	0.105108	10.8895	3.17351	20	7	middle
624	efu-mir-9277-p3_1ss12CT	TCCATTGGGGTTTCCCCGCGCAGG	down	0.297377	-1.74964	0.15613	0.124424	7.62263	2.26679	14	5	middle
625	hsa-miR-223-3p_R+1	TGTCAGTTTGTCAAATACCCCAA	down	0.308391	-1.69717	0.05477	0.0749313	14.7008	4.53358	27	10	middle
626	hsa-mir-548p-p3_1ss9GA	CAAAAACTACAGTTACTTTTGC	down	0.308391	-1.69717	0.43297	1	2.45013	0.755597	4.5	1.66667	middle
627	hsa-miR-548av-3p_L+2_1ss9GA	CAAAAACTACAGTTACTTTTGC	down	0.308391	-1.69717	0.43297	1	2.45013	0.755597	4.5	1.66667	middle
628	hsa-miR-142-3p_L-1	GTAGTGTTTCCTACTTTATGGA	down	0.34694	-1.52724	0.24246	0.196471	6.53368	2.26679	12	5	middle
629	hsa-miR-3661_R-1	TGACCTGGGACTCGGACAGCT	down	0.34694	-1.52724	0.24246	0.196471	6.53368	2.26679	12	5	low
630	hsa-miR-548az-5p_L-1R+1_1ss8GA	AAAAGTAATTGTGGTTTTTGCT	down	0.356852	-1.4866	0.66312	1	0.952829	0.340019	1.75	0.75	middle
631	hsa-mir-548ac-p5_1ss7TA	AAAAGTAATTGTGGTTTTTGCT	down	0.356852	-1.4866	0.66312	1	0.952829	0.340019	1.75	0.75	middle
632	PC-3p-55367_27	TTCGCTGGGAATTCAGCCTCTGT	down	0.370069	-1.43413	0.097867	0.0749314	14.7008	5.4403	27	12	middle
633	hsa-miR-6510-3p_R+1	CACCGACTCTGTCTCCTGCAGT	down	0.370069	-1.43413	0.17652	0.284873	9.80052	3.62687	18	8	low
634	hsa-miR-95-5p_L+1R-1	CTCAATAAATGTCTGTTGAAT	down	0.378479	-1.40171	0.3011	0.305798	5.98921	2.26679	11	5	middle
635	hsa-miR-188-3p	CTCCCACATGCAGGGTTTGCA	down	0.378479	-1.40171	0.14363	0.227539	11.9784	4.53358	22	10	middle
636	cfa-miR-429	TAATACTGTCTGGTAATGCCGT	down	0.381633	-1.38974	0.12976	0.159269	13.0674	4.98694	24	11	middle
637	hsa-mir-3922-p3	TGTGGGACTTCTGGCCTTGACT	down	0.388572	-1.36375	0.23948	0.36479	8.1671	3.17351	15	7	low
638	hsa-miR-9985_R-1_1ss16CT	TTCACAGTGGCTAAGTTA	down	0.413311	-1.2747	0.053913	0.0604418	25.0458	10.3517	46	22.8333	middle
639	hsa-miR-29b-1-5p	GCTGGTTTCATATGGTGGTTTAGA	down	0.416327	-1.26421	0.11086	0.15029	17.4231	7.25373	32	16	middle
640	hsa-miR-219b-5p	AGATGTCCAGCCACAATTCTCG	down	0.416327	-1.26421	0.29163	0.36479	7.62263	3.17351	14	7	middle
641	hsa-miR-5582-3p_L+1R-1_1ss22GT	TTAAAACTTTAAGTGTGCCTAT	down	0.416327	-1.26421	0.25958	0.405867	8.71157	3.62687	16	8	low
642	bta-miR-2478_L+2	TCGTATCCCACTTCTGACACCA	down	0.416327	-1.26421	0.10543	0.106931	17.9676	7.48041	33	16.5	middle
643	hsa-miR-548o-5p	AAAAGTAATTGCGGTTTTTGCC	down	0.434969	-1.20102	0.37154	0.524453	6.07995	2.64459	11.1667	5.83333	low
644	hsa-miR-3128_L-2R+1	TGGCAAGTAAAAAACTCTCATT	down	0.436153	-1.1971	0.22199	0.319794	11.4339	4.98694	21	11	middle
645	pal-miR-339b-5p_R+1	TCCCTGTCCTCCAGGAGCTT	down	0.442348	-1.17675	0.2951	0.405867	8.71157	3.85355	16	8.5	middle
646	hsa-mir-548h-2-p3	ACCACAATTACTTTTGCACCA	down	0.444083	-1.1711	0.61405	1	2.04178	0.906717	3.75	2	low
647	PC-5p-52672_28	ACCAGGCAAGAACTACTGTCT	down	0.444083	-1.1711	0.31316	0.564671	8.1671	3.62687	15	8	low
648	hsa-miR-143-5p	GGTGCAGTGCTGCATCTCTGGT	down	0.450084	-1.15173	0.11964	0.137743	20.1455	9.06717	37	20	middle
649	hsa-miR-3140-5p	ACCTGAATTACCAAAAGCTTT	down	0.450084	-1.15173	0.11964	0.137743	20.1455	9.06717	37	20	middle
650	hsa-miR-3934-5p	TCAGGTGTGGAAACTGAGGCAG	down	0.468368	-1.09428	0.052834	0.0489577	34.8463	16.3209	64	36	middle
651	hsa-miR-579-5p_R+2	TCGCGGTTTGTGCCAGATGACGAT	down	0.470631	-1.08733	0.24907	0.25692	12.5229	5.89366	23	13	middle
652	PC-5p-58907_25	CACCCTTTCCTGTGCCCTTTTA	down	0.482063	-1.05271	0.3123	0.441013	10.345	4.98694	19	11	middle
653	hsa-miR-133a-3p_R+1	TTTGGTCCCCTTCAACCAGCTGT	down	0.493948	-1.01757	0.32267	0.319794	10.708	5.28918	19.6667	11.6667	middle
654	hsa-miR-96-3p_L+1R-1	CAATCATGTGCAGTGCCAATAT	down	0.499593	-1.00118	0.48889	0.735807	5.44473	2.72015	10	6	middle
655	hsa-miR-145-3p	GGATTCCTGGAAATACTGTTCT		0.502735	-0.99213	0.1149	0.172328	28.8571	14.5075	53	32	high
656	hsa-miR-210-5p_R+1	AGCCCCTGCCCACCGCACACTGC		0.504639	-0.986676	0.080471	0.077331	35.9352	18.1343	66	40	middle
657	hsa-miR-1277-3p_R-1	TACGTAGATATATATGTATTT		0.504639	-0.986676	0.21646	0.248355	17.9676	9.06717	33	20	middle
658	hsa-miR-181a-5p	AACATTCAACGCTGTCGGTGAGT		0.508639	-0.975287	0	2.77053e-135	7217	3670.84	13255	8097	high
659	hsa-miR-556-5p_R-1	GATGAGCTCATTGTAATATGA		0.512403	-0.964649	0.064284	0.0799968	42.4689	21.7612	78	48	middle
660	hsa-miR-3130-5p_R+1	TACCCAGTCTCCGGTGCAGCCT		0.51682	-0.952266	0.43216	0.564671	7.89486	4.08023	14.5	9	low
661	pal-miR-9993a-3p_1ss11GA	ATCTCGGTGGAACCTCCA		0.520094	-0.943155	5.6458e-06	4.6193e-06	269.787	140.314	495.5	309.5	middle
662	pal-miR-9995-3p	ATCTCGGTGGAACCTCCA		0.520094	-0.943155	5.6458e-06	4.6193e-06	269.787	140.314	495.5	309.5	middle
663	hsa-miR-4755-5p	TTTCCCTTCAGAGCCTGGCTTT		0.520409	-0.942281	0.56454	0.695458	4.35579	2.26679	8	5	low
664	cja-miR-9933_L-2_1ss12AT	CTATCACCCTTGACTGATGGCT		0.525828	-0.927337	5.5462e-08	5.08129e-08	402.638	211.718	739.5	467	middle
665	hsa-miR-1276_R+2	TAAAGAGCCCTGTGGAGACACC		0.525887	-0.927175	0.38398	0.441013	10.345	5.4403	19	12	middle
666	hsa-miR-125b-5p	TCCCTGAGACCCTAACTTGTGA		0.528842	-0.919092	0	0	45042.9	23820.6	82727.5	52542.5	high
667	hsa-miR-624-3p	CACAAGGTATTGGTATTACCT		0.529871	-0.916286	0.51381	0.524453	5.98921	3.17351	11	7	low
668	hsa-miR-624-5p	TAGTACCAGTACCTTGTGTTCA		0.529871	-0.916286	0.050143	0.0609516	53.9029	28.5616	99	63	middle
669	ssc-mir-4335-p3_1ss3CG	TCGAGCCCCACGTTGGGCGCCA		0.529871	-0.916286	0.64431	1	2.9946	1.58675	5.5	3.5	low
670	hsa-miR-7976_R+3	TGCCCTGAGACTTTTGCTCTAA		0.533656	-0.906018	6.1044e-07	6.3235e-07	359.352	191.771	660	423	middle
671	hsa-mir-521-1-p5	CCTCCAAAGGGAAGAACTTTCT		0.535278	-0.901639	0.47025	0.564671	7.62263	4.08023	14	9	middle
672	bta-miR-2478_L-2	ATCCCACTTCTGACACCA		0.540916	-0.886522	1.5418e-19	8.17505e-20	1246.3	674.144	2289	1487	middle
673	cgr-mir-1285-p3_1ss2TC	CCACTGCACTCCAGCCTGGGC		0.543036	-0.880881	0.15522	0.192543	31.3072	17.0009	57.5	37.5	middle
674	pal-miR-9226-5p_1ss15GA	TCAAGTCCCTGTTCAGGCGCCA		0.544428	-0.877186	0.50143	0.763912	7.07815	3.85355	13	8.5	low
675	hsa-mir-5100-p3_1ss17TC	ATCCCAGCGGTGCCTCCA		0.544824	-0.876139	0.093837	0.112923	44.1023	24.028	81	53	middle
676	hsa-miR-23a-5p	GGGGTTCCTGGGGATGGGATTT		0.545191	-0.875167	0.08841	0.0952559	45.7358	24.9347	84	55	middle
677	hsa-miR-7-5p	TGGAAGACTAGTGATTTTGTTGTT		0.54584	-0.873451	0	3.02843e-135	9483.46	5176.45	17417.7	11418	high
678	hsa-miR-335-3p	TTTTTCATTATTGCTCCTGACC		0.553884	-0.852344	4.0397e-16	2.33722e-16	1115.63	617.928	2049	1363	middle
679	hsa-miR-659-5p	AGGACCTTCCCTGAACCAAGGA		0.555103	-0.849172	0.59153	0.735807	4.90026	2.72015	9	6	low
680	hsa-miR-1234-3p_R+1	TCGGCCTGACCACCCACCCCACA		0.555103	-0.849172	0.59153	0.735807	4.90026	2.72015	9	6	low
681	PC-5p-68574_20	AAAAGTAATCGTGGTCTTTGCC		0.555103	-0.849172	0.59153	0.735807	4.90026	2.72015	9	6	low
682	hsa-miR-93-3p_R+1	ACTGCTGAGCTAGCACTTCCCGA		0.562875	-0.829114	0.00010557	9.44802e-05	272.237	153.235	500	338	middle
683	hsa-miR-27b-5p	AGAGCTTAGCTGATTGGTGAAC		0.564555	-0.824813	0.001967	0.00195756	175.865	99.2855	323	219	middle
684	PC-3p-43246_36	CACTCAAACTGCTGACAGCA		0.566205	-0.820603	0.22645	0.219349	27.2237	15.4142	50	34	middle
685	hsa-miR-10527-5p	AAAGCAAATGTTGGGTGAACGGC		0.566205	-0.820603	0.39239	0.521746	13.6118	7.70709	25	17	middle
686	hsa-miR-21-5p_R+1	TAGCTTATCAGACTGATGTTGAC		0.568232	-0.815448	0	0	857051	487004	1574091	1074213	high
687	ppy-miR-1976_L+1R+1	CCTCCTGCCCTCCTTGCTGTAGT		0.569711	-0.811697	0.46239	0.620485	10.345	5.89366	19	13	middle
688	sha-miR-125a_R+2_2	TCCCTGAGACCCTAACTTGTGAGA		0.57143	-0.807352	0.23191	0.289187	27.7681	15.8675	51	35	middle
689	sha-miR-125a_R+2_1	TCCCTGAGACCCTAACTTGTGAAA		0.57143	-0.807352	0.23191	0.289187	27.7681	15.8675	51	35	middle
690	pal-miR-9995-3p_1ss1AG	GTCTCGGTGGAACCTCCA		0.576453	-0.794724	0.40333	0.521746	14.1563	8.16045	26	18	middle
691	hsa-miR-570-3p	CGAAAACAGCAATTACCTTTGC		0.579238	-0.787771	0.27202	0.344345	25.0458	14.5075	46	32	middle
692	mdo-miR-22-3p	AAGCTGCCAGTTGAAGAACTGC		0.580667	-0.784217	0.16055	0.212547	41.38	24.028	76	53	middle
693	hsa-miR-146b-5p_R+1	TGAGAACTGAATTCCATAGGCTGT		0.582041	-0.780807	7.2134e-12	4.69375e-12	998.564	581.206	1834	1282	middle
694	hsa-miR-3929	GAGGCTGATGTGAGTAGACCACT		0.582858	-0.778783	0.61413	0.735807	5.44473	3.17351	10	7	middle
695	hsa-miR-3911	TGTGTGGATCCTGGAGGAGGCA		0.594753	-0.749636	0.6891	0.695458	3.81131	2.26679	7	5	low
696	ssc-miR-339_R+2_2	TCCCTGTCCTCCAGGAGCTCATC		0.594753	-0.749636	0.6891	0.695458	3.81131	2.26679	7	5	low
697	hsa-miR-4787-3p	GATGCGCCGCCCACTGCCCCGCGC		0.599511	-0.738141	0.45947	0.521746	13.6118	8.16045	25	18	middle
698	hsa-miR-126-5p	CATTATTACTTTTGGTACGCG		0.604881	-0.725276	1.1995e-11	1.0027e-11	1202.2	727.187	2208	1604	middle
699	hsa-miR-19b-3p	TGTGCAAATCCATGCAAAACTGA		0.609543	-0.7142	3.2284e-15	2.51532e-15	1698.39	1035.24	3119.33	2283.5	middle
700	hsa-miR-20a-3p_R+1	ACTGCATTATGAGCACTTAAAGT		0.609883	-0.713395	0.033435	0.0392846	124.14	75.7109	228	167	middle
701	PC-5p-44351_35	CGGTGGCCAGGACCTGGGCTTT		0.610614	-0.711669	0.44205	0.55725	16.3342	9.97389	30	22	middle
702	hsa-miR-142-5p_L+2R-1	CCCATAAAGTAGAAAGCACTAC		0.620706	-0.688017	0.32216	0.391299	29.946	18.5877	55	41	high
703	hsa-miR-24-1-5p_L+1	GTGCCTACTGAGCTGATATCAGT		0.622204	-0.684541	0.2063	0.220223	49.5471	30.8284	91	68	middle
704	hsa-miR-30a-5p_R+2	TGTAAACATCCTCGACTGGAAGCT		0.622731	-0.68332	0	0	156612	97527.1	287640	215122	high
705	PC-5p-5665_428	GAGCACCTGAATCTTTCCCATT		0.622742	-0.683294	0.012547	0.0148297	194.377	121.047	357	267	middle
706	hsa-miR-1301-3p	TTGCAGCTGCCTGGGAGTGACTTC		0.62395	-0.680497	0.00026875	0.000292364	419.245	261.588	770	577	middle
707	hsa-miR-590-5p	GAGCTTATTCATAAAAGTGCAG		0.624491	-0.679247	0.60046	0.594987	8.71157	5.4403	16	12	middle
708	hsa-miR-5008-3p_R+1	CCTGTGCTCCCAGGGCCTCGCC		0.624491	-0.679247	0.60046	0.594987	8.71157	5.4403	16	12	low
709	hsa-miR-3126-3p	CATCTGGCATCCGTCACACAGA		0.624491	-0.679247	0.71113	1	4.35579	2.72015	8	6	low
710	hsa-miR-340-5p	TTATAAAGCAATGAGACTGATT		0.625795	-0.676238	1.3923e-36	5.75109e-37	5128.4	3209.32	9419	7079	high
711	mmu-miR-3084-3p_R+4_1ss2TG	TGCTGCCAGTCTCCTTCAGACAAAA		0.626474	-0.674674	0.18418	0.212207	57.1697	35.8153	105	79	middle
712	hsa-miR-584-5p_R-1	TTATGGTTTGCCTGGGACTGA		0.633716	-0.658091	5.8529e-05	5.41827e-05	565.163	358.153	1038	790	middle
713	hsa-miR-769-5p	TGAGACCTCTGGGTTCTGAGCT		0.6411	-0.641379	1.2694e-08	1.10679e-08	1228.33	787.484	2256	1737	middle
714	pal-miR-9993b-3p_1ss1AT	TTCTCGCTGGGGCCTCCA		0.643805	-0.635304	0.41133	0.540631	26.407	17.0009	48.5	37.5	middle
715	PC-3p-11581_183	CGTGAAGCGTTCCATATTTTTT		0.644636	-0.633443	0.25751	0.275031	50.636	32.6418	93	72	middle
716	hsa-miR-503-5p_R-1	TAGCAGCGGGAACAGTTCTGCA		0.648728	-0.624315	0.000507	0.00060208	500.371	324.605	919	716	middle
717	hsa-miR-451a_R-1	AAACCGTTACCATTACTGAGT		0.653257	-0.614278	0.0037632	0.00372479	366.431	239.373	673	528	high
718	hsa-miR-145-5p	GTCCAGTTTTCCCAGGAATCCCT		0.661712	-0.595724	0.19237	0.196883	82.2155	54.403	151	120	high
719	bta-miR-1246_R+2	AATGGATTTTTGGAGCAGGGA		0.664239	-0.590225	0.049617	0.0562355	192.471	127.847	353.5	282	high
720	mmu-mir-6240-p5	TGATTTCTGCCCAGTGCTCTG		0.666124	-0.586138	0.47703	0.540631	25.8625	17.2276	47.5	38	middle
721	PC-5p-16586_118	CAGCCTGTGATGCTTTAAGAGTA		0.668971	-0.579985	0.27318	0.287537	63.7034	42.6157	117	94	middle
722	hsa-miR-4326_R+3	TGTTCCTCTGTCTCCCAGACTCT		0.67049	-0.576713	0.020449	0.0201611	290.749	194.944	534	430	middle
723	mml-let-7a-5p_L+2	TCTGAGGTAGTAGGTTGTATAGTT		0.676532	-0.56377	0.69995	0.797981	8.71157	5.89366	16	13	low
724	hsa-miR-194-5p	TGTAACAGCAACTCCATGTGGA		0.681441	-0.55334	5.3427e-08	4.9748e-08	1855.84	1264.64	3408.5	2789.5	high
725	hsa-miR-4482-5p	AACCCAGTGGGCTATGGAAATG		0.685716	-0.544317	0.70948	0.797981	9.25605	6.34702	17	14	middle
726	hsa-miR-345-5p_R+1	GCTGACTCCTAGTCCAGGGCTCT		0.686405	-0.542869	7.2682e-06	6.80963e-06	1354.65	929.838	2488	2051	middle
727	hsa-miR-143-3p_R+1	TGAGATGAAGCACTGTAGCTCT		0.689471	-0.536438	9.0239e-12	7.83282e-12	3273.92	2257.27	6013	4979	high
728	mmu-miR-215-5p_R+1	ATGACCTATGATTTGACAGACA		0.694672	-0.525596	0.26336	0.2691	95.2829	66.1903	175	146	middle
729	hsa-miR-221-3p_R-1	AGCTACATTGTCTGCTGGGTTT		0.696066	-0.522703	2.4993e-58	1.13794e-58	20034.4	13945.3	36796	30760	high
730	bta-miR-2478_L-1_1ss2TA	AATCCCACTTCTGACACCA		0.69943	-0.515748	0.77331	1	6.80592	4.76026	12.5	10.5	middle
731	hsa-miR-181d-5p_R+1	AACATTCATTGTTGTCGGTGGGTT		0.700996	-0.512522	0.01198	0.0121491	530.862	372.132	975	820.833	middle
732	hsa-miR-99a-3p_R+1	CAAGCTCGCTTCTATGGGTCTGT		0.702553	-0.509322	0.65307	0.71266	17.4231	12.2407	32	27	middle
733	hsa-miR-3177-3p	TGCACGGCACTGGGGACACGT		0.704554	-0.505218	0.62541	0.738937	21.2345	14.9608	39	33	middle
734	hsa-miR-5690_R+1	TCAGCTACTACCTCTATTAGGA		0.713704	-0.486602	0.78674	0.782652	7.62263	5.4403	14	12	low
735	PC-5p-69817_20	CCGGCCACGCGCCTCTGTCTTG		0.713704	-0.486602	0.78674	0.782652	7.62263	5.4403	14	12	low
736	hsa-miR-1287-5p	TGCTGGATCAGTGGTTCGAGTC		0.713704	-0.486602	0.43025	0.446079	64.7923	46.2426	119	102	middle
737	rno-miR-1843b-5p_L+1R-2_1ss19AG	TATGGAGGTCTCTGTCTGGCTT		0.713704	-0.486602	0.84829	1	3.81131	2.72015	7	6	middle
738	hsa-miR-3619-3p_R+1	GGGACCATCCTGCCTGCTGTGGG		0.713704	-0.486602	0.84829	1	3.81131	2.72015	7	6	low
739	hsa-miR-3688-3p	TATGGAAAGACTTTGCCACTCT		0.713704	-0.486602	0.8924	1	1.90566	1.36008	3.5	3	low
740	hsa-miR-580-3p	TTGAGAATGATGAATCATTAGG		0.717008	-0.479938	0.4657	0.484784	58.8031	42.1623	108	93	middle
741	hsa-miR-30e-5p_R+2	TGTAAACATCCTTGACTGGAAGCT		0.728955	-0.456099	1.4302e-66	7.52909e-67	40686.3	29658.5	74726	65419.5	high
742	hsa-miR-7977_1ss6AG	TTCCCGGCCAACGCACCA		0.731727	-0.450623	0.10922	0.115894	377.32	276.095	693	609	middle
743	hsa-miR-34a-3p	CAATCAGCAAGTATACTGCCCT		0.732736	-0.448634	0.76341	0.838438	13.6118	9.97389	25	22	middle
744	hsa-miR-744-3p_R-1	CTGTTGCCACTAACCTCAACC		0.734695	-0.444782	0.52008	0.571485	64.7923	47.6026	119	105	middle
745	bta-miR-2478_1ss2TA	GAATCCCACTTCTGACACCA		0.740138	-0.434135	0.90623	1	2.45013	1.81343	4.5	4	low
746	hsa-mir-941-3-p5	ACATGTGCCCAGGGCCCGGGACAGCG		0.742638	-0.429269	0.81648	0.810838	10.0728	7.48041	18.5	16.5	middle
747	hsa-mir-941-1-p5	ACATGTGCCCAGGGCCCGGGACAGCG		0.742638	-0.429269	0.81648	0.810838	10.0728	7.48041	18.5	16.5	middle
748	hsa-let-7g-3p_R+1	CTGTACAGGCCACTGCCTTGCT		0.745007	-0.424674	0.74636	0.738937	20.69	15.4142	38	34	middle
749	PC-3p-1079_3162	AATTCTATTCTGAGGCTT		0.750248	-0.414561	0.0041482	0.00445069	1848.49	1386.82	3395	3059	middle
750	hsa-miR-106b-5p	TAAAGTGCTGACAGTGCAGAT		0.755133	-0.405198	1.9884e-05	2.02265e-05	4649.26	3510.81	8539	7744	high
751	hsa-miR-582-3p_R+1	TAACTGGTTGAACAACTGAACCC		0.764649	-0.38713	0.36768	0.384978	273.326	208.998	502	461	middle
752	mmu-mir-6240-p5_1ss19GT	TCTGCCCAGTGCTCTGAAT		0.765142	-0.3862	0.58735	0.59867	100.728	77.0709	185	170	middle
753	hsa-let-7e-5p	TGAGGTAGGAGGTTGTATAGTT		0.771208	-0.374807	0.0026741	0.00274209	3754.11	2895.2	6894.93	6386.12	high
754	hsa-miR-125a-3p_R-1	ACAGGTGAGGTTCTTGGGAGC		0.77545	-0.366895	0.70124	0.721173	71.326	55.3097	131	122	middle
755	hsa-miR-1268b_R-2	CGGGCGTGGTGGTGGGGG		0.777298	-0.36346	0.66355	0.703575	98.2775	76.3909	180.5	168.5	middle
756	hsa-miR-1268a	CGGGCGTGGTGGTGGGGG		0.777298	-0.36346	0.66355	0.703575	98.2775	76.3909	180.5	168.5	middle
757	hsa-miR-3615_R+2	TCTCTCGGCTCCTCGCGGCTCGC		0.780287	-0.357924	0.58603	0.606788	173.143	135.101	318	298	middle
758	hsa-miR-194-5p_R+1	TGTAACAGCAACTCCATGTGGAA		0.780915	-0.356763	0.0020215	0.00210657	5695.46	4447.67	10460.5	9810.5	high
759	hsa-miR-4677-3p	TCTGTGAGACCAAAGAACTACT		0.785075	-0.349098	0.74403	0.796575	76.2263	59.8433	140	132	middle
760	hsa-miR-940_R+1	AAGGCAGGGCCCCCGCTCCCCT		0.786026	-0.347351	0.76264	0.78436	68.0592	53.4963	125	118	middle
761	hsa-miR-192-5p	CTGACCTATGAATTGACAGCC		0.787229	-0.345144	0.00030102	0.00030555	10264.7	8080.66	18852.5	17824	high
762	hsa-miR-3187-3p	TTGGCCATGGGGCTGCGCGG		0.788831	-0.342212	0.8761	0.869608	20.69	16.3209	38	36	middle
763	hsa-miR-103a-3p	AGCAGCATTGTACAGGGCTATGA		0.791544	-0.337258	0.00027837	0.000279188	12818	10146	23542	22379.7	high
764	hsa-miR-3940-3p_R-1	CAGCCCGGATCCCAGCCCACT		0.796055	-0.329061	0.7782	0.821564	99.0942	78.8844	182	174	middle
765	hsa-miR-3910	AAAGGCATAAAACCAAGACA		0.802917	-0.316677	0.95017	1	7.62263	6.12034	14	13.5	low
766	hsa-miR-129-5p	CTTTTTGCGGTCTGGGCTTGC		0.806634	-0.310013	0.95393	1	8.71157	7.02706	16	15.5	middle
767	hsa-miR-99b-5p	CACCCGTAGAACCGACCTTGCG		0.807379	-0.308682	7.8849e-06	7.8806e-06	54401.6	43922.7	99916	96883	high
768	hsa-miR-1285-3p	TCTGGGCAACAAAGTGAGACCT		0.807984	-0.307602	0.8742	0.861894	73.5039	59.39	135	131	middle
769	hsa-miR-183-3p_L-1R+1	TGAATTACCGAAGGGCCATAAA		0.80894	-0.305895	0.81658	0.820058	172.054	139.181	316	307	middle
770	hsa-let-7a-5p	TGAGGTAGTAGGTTGTATAGTT		0.811121	-0.302011	0.027423	0.0274936	19119.3	15508.1	35115.2	34207.1	high
771	mmu-miR-3968_L-3_1ss14AT	ATCCCACTCCTGACACCA		0.812812	-0.299007	0.72108	0.738751	605.454	492.121	1112	1085.5	middle
772	hsa-miR-181c-5p_R+1	AACATTCAACCTGTCGGTGAGTT		0.815263	-0.294663	0.85672	0.877032	208.533	170.009	383	375	middle
773	hsa-miR-497-5p_R+1	CAGCAGCACACTGTGGTTTGTA		0.817091	-0.291431	0.93304	1	58.2587	47.6026	107	105	middle
774	hsa-miR-24-2-5p_L+1R+1	GTGCCTACTGAGCTGAAACACAGT		0.817937	-0.289938	0.7172	0.734176	1232.14	1007.82	2263	2223	middle
775	oga-miR-100_R+1	AACCCGTAGATCCGAACTTGTGA		0.819851	-0.286567	0.15814	0.1591	25741.1	21103.8	47277	46550	high
776	hsa-miR-181a-2-3p	ACCACTGACCGTTGACTGTACC		0.822818	-0.281356	0.87212	0.883616	645.201	530.883	1185	1171	middle
777	hsa-miR-122-5p_R-1	TGGAGTGTGACAATGGTGTTT		0.82625	-0.27535	0.96637	1	141.563	116.966	260	258	middle
778	hsa-miR-3679-5p_R-4	TGAGGATATGGCAGGGAAG		0.832655	-0.26421	0.99782	1	2.72237	2.26679	5	5	middle
779	hsa-miR-3133	TAAAGAACTCTTAAAACCCAAT		0.832655	-0.26421	0.99636	1	7.62263	6.34702	14	14	low
780	PC-3p-40997_39	TCTTGACTAGCTTGCTGTTT		0.832655	-0.26421	0.99636	1	7.62263	6.34702	14	14	low
781	hsa-miR-548au-5p	AAAAGTAATTGCGGTTTTTGC		0.832655	-0.26421	0.99824	1	1.76954	1.47341	3.25	3.25	low
782	hsa-miR-877-3p_R+1	TCCTCTTCTCCCTCCTCCCAGT		0.832655	-0.26421	0.99708	1	4.90026	4.08023	9	9	low
783	hsa-mir-1256-p3	CTAAAGAGAAGTCAATGCATGA		0.832655	-0.26421	0.99663	1	6.53368	5.4403	12	12	middle
784	hsa-miR-3619-5p	TCAGCAGGCAGGCTGGTGCAGC		0.832655	-0.26421	0.99761	1	3.26684	2.72015	6	6	low
785	PC-3p-99871_12	TGGCCAAAACAGCAGTTACTTT		0.832655	-0.26421	0.99761	1	3.26684	2.72015	6	6	low
786	hsa-miR-26a-1-3p	CCTATTCTTGGTTACTTGCACG		0.832655	-0.26421	0.99742	1	3.81131	3.17351	7	7	middle
787	hsa-miR-548e-5p	CAAAAGCAATCGCGGTTTTTGC		0.832655	-0.26421	0.99692	0.76349	5.44473	4.53358	10	10	middle
788	PC-3p-8739_255	TAAGGCTTTGAATTCTTTT		0.832655	-0.26421	0.99692	0.76349	5.44473	4.53358	10	10	middle
789	hsa-miR-133b_R-1	TTTGGTCCCCTTCAACCAGCT		0.832655	-0.26421	0.99874	1	0.907456	0.755597	1.66667	1.66667	middle
790	hsa-miR-1278	TAGTACTGTGCATATCATCTAT		0.832655	-0.26421	0.99587	1	9.80052	8.16045	18	18	middle
791	hsa-miR-3157-3p	CTGCCCTAGTCTAGCTGAAGCT		0.832655	-0.26421	0.99677	1	5.98921	4.98694	11	11	low
792	ssc-mir-1285-p3_1ss25TA	GCAACATAGCGAGACCCCGTCTCTA		0.83995	-0.251624	0.7952	0.79599	1180.69	991.722	2168.5	2187.5	middle
793	hsa-miR-126-3p	TCGTACCGTGAGTAATAATGCG		0.845582	-0.241983	0.51402	0.519367	2910.75	2461.28	5346	5429	high
794	hsa-miR-25-5p_R+2	AGGCGGAGACTTGGGCAATTGCT		0.845688	-0.241803	0.82944	0.834589	313.072	264.761	575	584	middle
795	hsa-miR-1273c_R-1	GGCGACAAAACGAGACCCTGT		0.856445	-0.223568	0.92765	1	19.0566	16.3209	35	36	middle
796	hsa-miR-25-3p	CATTGCACTTGTCTCGGTCTGA		0.856501	-0.223473	0.020577	0.0210723	12281.7	10519.3	22557	23203	high
797	hsa-miR-548av-5p_R+4	AAAAGTACTTGCGGATTTTGCT		0.856616	-0.223279	0.71561	0.734882	302.727	259.321	556	572	middle
798	PC-5p-9545_230	TAAGAATGAATGTTATCG		0.857145	-0.222389	0.92677	1	18.5121	15.8675	34	35	middle
799	hsa-miR-335-5p	TCAAGAGCAATAACGAAAAATGT		0.859715	-0.218069	0.24342	0.248481	2479.53	2131.69	4554	4702	high
800	hsa-miR-1277-5p_L-3	TATATATATATATGTACGTAT		0.866641	-0.206494	0.8812	1	26.6792	23.1213	49	51	middle
801	hsa-miR-5699-5p_R+1	TGCCCCAACAAGGAAGGACAAGA		0.867349	-0.205316	0.91509	1	13.0674	11.334	24	25	middle
802	hsa-miR-17-3p_R+1	ACTGCAGTGAAGGCACTTGTAGA		0.878375	-0.187092	0.48911	0.516677	327.229	287.429	601	634	middle
803	PC-3p-46889_33	TGGAATTTGAATATCTGAAA		0.884696	-0.176747	0.89848	1	8.71157	7.70709	16	17	low
804	hsa-miR-660-5p_R+1	TACCCATTGCATATCGGAGTTGT		0.893449	-0.162543	0.058562	0.0579876	1424.34	1272.58	2616	2807	middle
805	cgr-miR-15b-5p_L+2	AATAGCAGCACATCATGGTTTACA		0.896705	-0.157294	0.77934	0.890444	28.3126	25.3881	52	56	middle
806	bta-mir-1246-p3_1	TATTAAATGGATTTTTGGAGCA		0.903786	-0.145947	0.66844	0.692628	54.1751	48.9627	99.5	108	middle
807	bta-mir-1246-p3_2	TTAAATGGATTTTTGGAGC		0.903786	-0.145947	0.66844	0.692628	54.1751	48.9627	99.5	108	middle
808	hsa-miR-651-5p	TTTAGGATAAGCTTGACTTTTG		0.905245	-0.143619	0.38729	0.395825	212.345	192.224	390	424	middle
809	hsa-miR-374a-5p_R-1	TTATAATACAACCTGATAAGT		0.910019	-0.136031	0.00010504	0.000109537	3779.73	3439.63	6942	7587	high
810	hsa-miR-144-3p	TACAGTATAGATGATGTACT		0.910111	-0.135885	0.76007	0.764251	23.4124	21.3078	43	47	middle
811	hsa-miR-26b-5p_R+1	TTCAAGTAATTCAGGATAGGTT		0.910882	-0.134664	2.889e-11	3.29022e-11	10854.8	9887.45	19936.3	21809.3	high
812	hsa-miR-196b-5p	TAGGTAGTTTCCTGTTGTTGGG		0.91273	-0.13174	0.079424	0.0842404	724.694	661.45	1331	1459	middle
813	hsa-miR-505-3p_L-1R+2	GTCAACACTTGCTGGTTTCCTCT		0.915788	-0.126914	0.21071	0.21087	343.563	314.631	631	694	middle
814	cja-mir-421-p5	TCCGGTGCACATTGTAGGC		0.91592	-0.126706	0.78462	0.85723	16.3342	14.9608	30	33	middle
815	hsa-miR-574-5p	TGAGTGTGTGTGTGTGAGTGTGT		0.920196	-0.119988	0.13437	0.130811	445.379	409.836	818	904	middle
816	pal-miR-9993b-3p	ATCTCGCTGGGGCCTCCA		0.921758	-0.11754	0.53549	0.556206	73.7762	68.0038	135.5	150	middle
817	hsa-miR-23a-3p_R+1	ATCACATTGCCAGGGATTTCCA		0.923865	-0.114246	2.9332e-58	4.17821e-58	46707.7	43151.6	85785	95182	high
818	bta-miR-2424_L-3	TCTTTGGTAATCTGATGGCT		0.933763	-0.0988718	0.47734	0.50781	76.2263	71.1773	140	157	middle
819	hsa-miR-151a-3p	CTAGACTGAAGCTCCTTGAGG		0.936712	-0.0943218	5.1689e-16	5.6584e-16	9358.41	8766.14	17188	19336	high
820	hsa-miR-194-3p_R+1	CCAGTGGGGCTGCTGTTATCTGT		0.941262	-0.0873318	0.75781	0.8424	12.5229	11.7873	23	26	middle
821	hsa-miR-331-3p_R+1	GCCCCTGGGCCTATCCTAGAAT		0.94163	-0.0867673	0.00057175	0.000618449	1551.75	1461.17	2850	3223	middle
822	hsa-miR-3942-3p_R+1	TTTCAGATAACAGTATTACATC		0.943675	-0.0836373	0.79927	0.803812	8.1671	7.70709	15	17	middle
823	hsa-miR-615-5p	GGGGGTCCCCGGTGCTCGGATC		0.946199	-0.079785	0.75304	0.836801	11.9784	11.334	22	25	middle
824	hsa-let-7b-3p_1ss22CT	CTATACAACCTACTGCCTTCCT		0.954177	-0.0676705	0.017099	0.0165381	604.366	576.672	1110	1272	middle
825	hsa-miR-15b-5p	TAGCAGCACATCATGGTTTACA		0.959644	-0.0594294	6.2298e-24	7.50382e-24	9910.51	9510.55	18202	20978	high
826	oga-miR-100_R+2	AACCCGTAGATCCGAACTTGTGAA		0.960068	-0.0587918	0.00040002	0.000433886	1216.9	1168.3	2235	2577	middle
827	hsa-miR-30b-5p	TGTAAACATCCTACACTCAGCT		0.962294	-0.0554509	1.5009e-40	2.12818e-40	16597.2	15971.4	30483	35229	high
828	mmu-miR-452-3p_1ss20GA	TCAGTCTCATCTGCAAAGAAGT		0.970415	-0.0433267	0.035077	0.0376904	371.875	360.873	683	796	middle
829	PC-3p-93678_13	TACCCGGCGGCCGTCGCGCGC		0.971431	-0.0418171	0.84234	1	3.26684	3.17351	6	7	low
830	hsa-miR-424-5p	CAGCAGCAATTCATGTTTTGAA		0.978369	-0.0315488	1.1007e-06	1.21443e-06	1785.87	1747.24	3280	3854	middle
831	hsa-miR-30c-2-3p	CTGGGAGAAGGCTGTTTACTCT		0.979425	-0.0299936	0.011629	0.0125627	472.603	462.879	868	1021	middle
832	hsa-miR-627-5p_1ss2TG	GGGAGTCTCTAAGAAAAGAGGA		0.979594	-0.0297443	0.72374	0.814001	9.25605	9.06717	17	20	middle
833	mmu-miR-7689-3p	TTAGAGCCAGACTGCCTGGGTTT		0.979594	-0.0297443	0.72374	0.814001	9.25605	9.06717	17	20	low
834	hsa-miR-92a-1-5p	AGGTTGGGATCGGTTGCAATGCT		0.982726	-0.0251384	0.25135	0.269972	93.6494	92.0318	172	203	middle
835	hsa-miR-1910-5p	CCAGTCCTGTGCCTGCCGCCT		0.992099	-0.0114435	0.52539	0.673623	25.5903	25.3881	47	56	middle
836	hsa-miR-30b-3p	CTGGGAGGTGGATGTTTACTTC		0.997356	-0.00381985	0.36217	0.420889	49.5471	49.4161	91	109	middle
837	hsa-miR-1248_R-4	ACCTTCTTGTATAAGCACTGTGC		0.99789	-0.00304755	0.12452	0.133334	139.93	139.634	257	308	middle
838	hsa-miR-548at-5p	AAAAGTTATTGCGGTTTTGGCT		0.999186	-0.00117513	0.82911	1	2.72237	2.72015	5	6	low
839	hsa-miR-1273h-3p	CTGCAGACTCGACCTCCCAGGC		0.999186	-0.00117513	0.82911	1	2.72237	2.72015	5	6	middle
840	hsa-miR-3140-3p_R-1	AGCTTTTGGGAATTCAGGTAG		0.999186	-0.00117513	0.82911	1	2.72237	2.72015	5	6	middle
841	PC-5p-49780_30	GATTGTTTTCTGAATTGTA		0.999186	-0.00117513	0.82911	1	2.72237	2.72015	5	6	middle
842	hsa-miR-222-3p_R+2	AGCTACATCTGGCTACTGGGTCT		0.9996	-0.000577528	8.6358e-69	1.68223e-68	17741.1	17734	32584	39117	high
843	hsa-miR-18b-3p_L+3R-3	TACTGCCCTAAATGCCCCTTCT	down	-inf	-inf	0.075199	0.13143	3.81131	0	7	0	low
844	hsa-miR-34b-5p_L-1R+2	AGGCAGTGTCATTAGCTGATTGTA	down	-inf	-inf	0.057158	0.13143	4.35579	0	8	0	low
845	hsa-miR-34c-3p	AATCACTAACCACACGGCCAGG	down	-inf	-inf	0.13265	0.256421	2.72237	0	5	0	low
846	mmu-miR-107-5p	AGCTTCTTTACAGTGTTGCCTTG	down	-inf	-inf	0.043645	0.0678738	4.90026	0	9	0	low
847	hsa-miR-127-5p_R-1	CTGAAGCTCAGAGGGCTCTGA	down	-inf	-inf	0.075199	0.13143	3.81131	0	7	0	middle
848	hsa-miR-136-5p_R-1	ACTCCATTTGTTTTGATGATGG	down	-inf	-inf	0.13265	0.256421	2.72237	0	5	0	low
849	hsa-miR-146a-3p_R-2	CCTCTGAAATTCAGTTCTTC	down	-inf	-inf	0.099503	0.256421	3.26684	0	6	0	low
850	hsa-miR-146b-3p	GCCCTGTGGACTCAGTTCTGGT	down	-inf	-inf	0.043645	0.0678738	4.90026	0	9	0	low
851	hsa-miR-150-5p	TCTCCCAACCCTTGTACCAGTG	down	-inf	-inf	0.099503	0.256421	3.26684	0	6	0	middle
852	hsa-miR-153-3p_R+2	TTGCATAGTCACAAAAGTGATCAT	down	-inf	-inf	0.17863	0.504281	2.17789	0	4	0	middle
853	hsa-miR-181d-3p_L+1R-1	CCCACCGGGGGATGAATGTCA	down	-inf	-inf	0.043645	0.0678738	4.90026	0	9	0	middle
854	hsa-miR-186-3p_R-2	GCCCAAAGGTGAATTTTTTG	down	-inf	-inf	0.033452	0.0678738	5.44473	0	10	0	low
855	hsa-miR-196b-3p_R+1	TCGACAGCACGACACTGCCTTCA	down	-inf	-inf	0.13265	0.256421	2.72237	0	5	0	middle
856	hsa-miR-216b-3p_L-1R-1	CACACTTACCCGTAGAGATTCT	up	inf	inf	0.098537	0.205876	0	2.26679	0	5	low
857	hsa-miR-216a-3p_L-1R+1	CACAGTGGTCTCTGGGATTATG	up	inf	inf	0.070349	0.093413	0	2.72015	0	6	low
858	mmu-miR-218-1-3p_R-2	AAACATGGTTCCGTCAAGCA	down	-inf	-inf	0.075199	0.13143	3.81131	0	7	0	middle
859	hsa-miR-363-5p_R+1	CGGGTGGATCACGATGCAATTTT	down	-inf	-inf	0.13265	0.256421	2.72237	0	5	0	low
860	hsa-miR-373-3p	GAAGTGCTTCGATTTTGGGGTGT	down	-inf	-inf	0.13265	0.256421	2.72237	0	5	0	middle
861	hsa-miR-374c-5p_R-3	ATAATACAACCTGCTAAGT	down	-inf	-inf	0.28764	1	1.36118	0	2.5	0	low
862	hsa-miR-376a-3p	ATCATAGAGGAAAATCCACGT	down	-inf	-inf	0.099503	0.256421	3.26684	0	6	0	low
863	hsa-miR-376b-3p	ATCATAGAGGAAAATCCATGTT	down	-inf	-inf	0.075199	0.13143	3.81131	0	7	0	low
864	ggo-mir-377-p5	CTGATGTTTGACCCTTGAGC	down	-inf	-inf	0.13265	0.256421	2.72237	0	5	0	low
865	hsa-miR-378f_R+2	ACTGGACTTGGAGCCAGAAGGC	up	inf	inf	0.13952	0.205876	0	1.81343	0	4	middle
866	hsa-miR-381-5p_R+1	AGCGAGGTTGCCCTTTGTATATT	down	-inf	-inf	0.075199	0.13143	3.81131	0	7	0	low
867	hsa-miR-382-5p	GAAGTTGTTCGTGGTGGATTCG	down	-inf	-inf	0.033452	0.0678738	5.44473	0	10	0	middle
868	hsa-miR-412-5p_R-3	TGGTCGACCAGTTGGAAAGT	down	-inf	-inf	0.13265	0.256421	2.72237	0	5	0	middle
869	hsa-miR-422a_1ss10AG	ACTGGACTTGGGGTCAGAAGGC	up	inf	inf	0.059626	0.093413	0	2.94683	0	6.5	middle
870	hsa-miR-450a-2-3p_L-1	TTGGGGACATTTTGCATTCAT	up	inf	inf	0.070349	0.093413	0	2.72015	0	6	low
871	hsa-miR-486-3p	CGGGGCAGCTCAGTACAGGAT	up	inf	inf	0.24275	0.453735	0	1.1334	0	2.5	middle
872	hsa-miR-487a-3p	AATCATACAGGGACATCCAGTT	down	-inf	-inf	0.033452	0.0678738	5.44473	0	10	0	low
873	hsa-miR-490-3p_R+1	CAACCTGGAGGACTCCATGCTGT	down	-inf	-inf	0.13265	0.256421	2.72237	0	5	0	middle
874	hsa-miR-503-3p	GGGGTATTGTTTCCGCTGCCAGG	down	-inf	-inf	0.13265	0.256421	2.72237	0	5	0	low
875	hsa-miR-518e-5p_R-1	CTCTAGAGGGAAGCGCTTTCT	up	inf	inf	0.10433	0.205876	0	2.19123	0	4.83333	low
876	hsa-miR-521_R-3	AACGCACTTCCCTTTAGAG	up	inf	inf	0.20068	0.453735	0	1.36008	0	3	low
877	hsa-miR-548ar-5p_1ss21CA	AAAAGTAATTGCAGTTTTTGA	down	-inf	-inf	0.41015	1	0.81671	0	1.5	0	low
878	hsa-miR-548ba	AAAGGTAACTGTGATTTTTGCT	down	-inf	-inf	0.075199	0.13143	3.81131	0	7	0	low
879	hsa-miR-548ao-3p_L+1R-1_1ss13CT	CAAAGACCGTGATTACTTTTGC	up	inf	inf	0.050624	0.0934129	0	3.17351	0	7	low
880	hsa-miR-548g-5p_L-3R+1	AAAAGTAATTGCAGTTTTTGA	down	-inf	-inf	0.41015	1	0.81671	0	1.5	0	low
881	hsa-miR-548h-5p	AAAAGTAATCGCGGTTTTTGTC	down	-inf	-inf	0.39497	1	0.871157	0	1.6	0	low
882	hsa-miR-548i	AAAAGTAATTGCGGATTTTGCC	down	-inf	-inf	0.34158	1	1.08895	0	2	0	low
883	hsa-mir-548n-p3_1ss8CT	CAAAACCTGCAATTACTTTTGC	down	-inf	-inf	0.039927	0.0678738	5.08175	0	9.33333	0	low
884	hsa-miR-548am-3p_R-1	CAAAAACTGCAGTTACTTTTG	down	-inf	-inf	0.38529	1	0.907456	0	1.66667	0	middle
885	hsa-mir-548x-2-p5_1ss22CT	AAAAGTAATTGTGGCTTTTGCT	down	-inf	-inf	0.28764	1	1.36118	0	2.5	0	low
886	hsa-miR-548ai_R-2	AAAGGTAATTGCAGTTTTTC	down	-inf	-inf	0.20835	0.504281	1.90566	0	3.5	0	low
887	hsa-mir-548aa-1-p5_1ss6AT	AAAAGTAACTGTGGTTTTTGCC	up	inf	inf	0.39361	0.453735	0	0.604478	0	1.33333	low
888	hsa-miR-548aq-5p	GAAAGTAATTGCTGTTTTTGCC	down	-inf	-inf	0.057158	0.13143	4.35579	0	8	0	low
889	hsa-miR-548f-3p_R+3	AAAAACTGTAATTACTTTTGGT	up	inf	inf	0.16693	0.205876	0	1.58675	0	3.5	low
890	hsa-miR-548j-3p	CAAAAACTGCATTACTTTTGC	down	-inf	-inf	0.057158	0.13143	4.35579	0	8	0	low
891	hsa-mir-548h-1-p3_1ss1TC	CAAAAACTGGAATTACTTTTGC	up	inf	inf	0.35004	0.453735	0	0.725373	0	1.6	low
892	hsa-miR-548bb-5p_1ss11AG	AAAAGTAACTGTGGTTTTTGCC	up	inf	inf	0.39361	0.453735	0	0.604478	0	1.33333	low
893	hsa-mir-548aa-2-p5_1ss6AT	AAAAGTAACTGTGGTTTTTGCC	up	inf	inf	0.39361	0.453735	0	0.604478	0	1.33333	low
894	hsa-miR-549a-3p_L+1	GTGACAACTATGGATGAGCTCT	down	-inf	-inf	0.099503	0.256421	3.26684	0	6	0	middle
895	hsa-mir-559-p3	TTTGGTGCATATTTACTTTAGG	down	-inf	-inf	0.057158	0.13143	4.35579	0	8	0	low
896	hsa-miR-569_L-3_1ss20GC	TAATGAATCCTGGAAACT	down	-inf	-inf	0.13265	0.256421	2.72237	0	5	0	middle
897	hsa-miR-592	TTGTGTCAATATGCGATGATGT	down	-inf	-inf	0.099503	0.256421	3.26684	0	6	0	middle
898	hsa-miR-598-5p	GCGGTGATCCCGATGGTGTGAGC	down	-inf	-inf	0.057158	0.13143	4.35579	0	8	0	low
899	hsa-mir-600-p5	CATAGGAAGGCTCTTGTCTGTC	down	-inf	-inf	0.033452	0.0678738	5.44473	0	10	0	low
900	hsa-miR-643_L+2R-3	ACACTTGTATGCTAGCTCAGG	up	inf	inf	0.050624	0.0934129	0	3.17351	0	7	low
901	hsa-miR-933_R-1	TGTGCGCAGGGAGACCTCTCC	up	inf	inf	0.098537	0.205876	0	2.26679	0	5	low
902	hsa-mir-937-p3	CCCATCCGCGCTCTGACTCTCT	down	-inf	-inf	0.13265	0.256421	2.72237	0	5	0	low
903	hsa-miR-944	AAATTATTGTACATCGGATGAG	up	inf	inf	0.098537	0.205876	0	2.26679	0	5	low
904	hsa-miR-1185-5p	AGAGGATACCCTTTGTATGTT	down	-inf	-inf	0.13265	0.256421	2.72237	0	5	0	low
905	hsa-miR-1252-5p_R-1	AGAAGGAAATTGAATTCATTT	down	-inf	-inf	0.057158	0.13143	4.35579	0	8	0	middle
906	hsa-miR-1272	GATGATGATGGCAGCAAATTCTGAAA	down	-inf	-inf	0.033452	0.0678738	5.44473	0	10	0	low
907	hsa-mir-1273c-p3	CAGAGTCTCGTTCTGTTGCC	down	-inf	-inf	0.099503	0.256421	3.26684	0	6	0	low
908	hsa-miR-2278_L-1	AGAGCAGTGTGTGTTGCCTGG	down	-inf	-inf	0.033452	0.0678738	5.44473	0	10	0	low
909	hsa-miR-3085-3p_R+1	TCTGGCTGCTATGGCCCCCTCT	down	-inf	-inf	0.075199	0.13143	3.81131	0	7	0	low
910	hsa-miR-3115	ATATGGGTTTACTAGTTGGT	down	-inf	-inf	0.13265	0.256421	2.72237	0	5	0	low
911	hsa-miR-3134	TGATGGATAAAAGACTACATATT	up	inf	inf	0.070349	0.093413	0	2.72015	0	6	low
912	hsa-miR-3136-5p_R-1	CTGACTGAATAGGTAGGGTCAT	down	-inf	-inf	0.043645	0.0678738	4.90026	0	9	0	middle
913	hsa-miR-3138_L-5R+2	ACAGTGAGGTAGAGGGAGTGC	up	inf	inf	0.098537	0.205876	0	2.26679	0	5	low
914	hsa-miR-3150b-3p_R+1	TGAGGAGATCGTCGAGGTTGGC	up	inf	inf	0.098537	0.205876	0	2.26679	0	5	low
915	hsa-miR-3150a-5p	CAACCTCGACGATCTCCTCAGC	up	inf	inf	0.050624	0.0934129	0	3.17351	0	7	low
916	hsa-miR-3167	AGGATTTCAGAAATACTGGTGT	down	-inf	-inf	0.043645	0.0678738	4.90026	0	9	0	low
917	hsa-miR-3173-3p_L-1R+2	AAGGAGGAAATAGGCAGGCCAGA	up	inf	inf	0.070349	0.093413	0	2.72015	0	6	low
918	hsa-miR-3181_R+2	ATCGGGCCCTCGGCGCCGGCC	down	-inf	-inf	0.099503	0.256421	3.26684	0	6	0	low
919	hsa-miR-3187-5p_R-1	CCTGGGCAGCGTGTGGCTGAAG	down	-inf	-inf	0.099503	0.256421	3.26684	0	6	0	low
920	hsa-mir-3199-1-p5	ACTGCCTTAGGAGAAAGTTTCT	up	inf	inf	0.20068	0.453735	0	1.36008	0	3	low
921	hsa-mir-3199-2-p5	ACTGCCTTAGGAGAAAGTTTCT	up	inf	inf	0.20068	0.453735	0	1.36008	0	3	low
922	hsa-mir-3611-p5	AAGAATTTCTTTTTCTTCACAATT	down	-inf	-inf	0.13265	0.256421	2.72237	0	5	0	low
923	hsa-miR-3614-5p_R-1	CCACTTGGATCTGAAGGCTGCC	down	-inf	-inf	0.13265	0.256421	2.72237	0	5	0	low
924	hsa-miR-3617-5p	AAAGACATAGTTGCAAGATGGG	down	-inf	-inf	0.057158	0.13143	4.35579	0	8	0	low
925	hsa-miR-3622a-3p_L-1R+2	CACCTGACCTCCCATGCCTGTGT	up	inf	inf	0.050624	0.0934129	0	3.17351	0	7	low
926	hsa-miR-3662	GAAAATGATGAGTAGTGACTGATG	down	-inf	-inf	0.057158	0.13143	4.35579	0	8	0	low
927	hsa-miR-3664-3p_L-2R+2	TCAGGAGTAAAGACAGAGTTCC	down	-inf	-inf	0.099503	0.256421	3.26684	0	6	0	low
928	hsa-miR-3667-5p	AAAGACCCATTGAGGAGAAGGT	up	inf	inf	0.098537	0.205876	0	2.26679	0	5	low
929	hsa-miR-3684_L+2R-1	TGTTAGACCTAGTACACGTCCT	down	-inf	-inf	0.043645	0.0678738	4.90026	0	9	0	low
930	hsa-miR-3685	TTTCCTACCCTACCTGAAGACT	up	inf	inf	0.070349	0.093413	0	2.72015	0	6	low
931	hsa-miR-3689b-5p	TGTGATATCATGGTTCCTGGGA	up	inf	inf	0.3402	0.453735	0	0.755597	0	1.66667	low
932	hsa-miR-3943_R-1	TAGCCCCCAGGCTTCACTTGGC	up	inf	inf	0.070349	0.093413	0	2.72015	0	6	low
933	hsa-miR-3944-3p_R+1	TTCGGGCTGGCCTGCTGCTCCGGT	down	-inf	-inf	0.099503	0.256421	3.26684	0	6	0	low
934	hsa-miR-4423-3p_R+1	ATAGGCACCAAAAAGCAACAAC	down	-inf	-inf	0.033452	0.0678738	5.44473	0	10	0	low
935	hsa-miR-4425_R+1	TGTTGGGATTCAGCAGGACCATT	up	inf	inf	0.098537	0.205876	0	2.26679	0	5	middle
936	hsa-miR-4448_R-2_1ss6CG	GGCTCGTTGGTCTAGGGG	down	-inf	-inf	0.057158	0.13143	4.35579	0	8	0	middle
937	hsa-miR-4470_1ss21AT	TGGCAAACGTGGAAGCCGAGT	down	-inf	-inf	0.13265	0.256421	2.72237	0	5	0	low
938	hsa-miR-4510_1ss13AT	TGAGGGAGTAGGTTGTATGGTT	up	inf	inf	0.40881	0.453735	0	0.566698	0	1.25	low
939	hsa-mir-4521-p3	ATCAAAACTAGGATTTCTCTTGTT	down	-inf	-inf	0.099503	0.256421	3.26684	0	6	0	low
940	hsa-miR-4645-3p_L-1R+1	GACAGTAGTTCTTGCCTGGTTT	down	-inf	-inf	0.033452	0.0678738	5.44473	0	10	0	low
941	hsa-miR-4660_R+1	TGCAGCTCTGGTGGAAAATGGAGA	up	inf	inf	0.098537	0.205876	0	2.26679	0	5	low
942	hsa-miR-4661-5p	AACTAGCTCTGTGGATCCTGAC	down	-inf	-inf	0.13265	0.256421	2.72237	0	5	0	low
943	hsa-miR-4662a-5p	TTAGCCAATTGTCCATCTTTAG	down	-inf	-inf	0.075199	0.13143	3.81131	0	7	0	low
944	hsa-miR-4677-5p	TTGTTCTTTGGTCTTTCAGCCA	down	-inf	-inf	0.043645	0.0678738	4.90026	0	9	0	low
945	hsa-miR-4687-3p	TGGCTGTTGGAGGGGGCAGGC	down	-inf	-inf	0.099503	0.256421	3.26684	0	6	0	low
946	hsa-miR-4707-5p	GCCCCGGCGCGGGCGGGTTCTGG	down	-inf	-inf	0.13265	0.256421	2.72237	0	5	0	low
947	hsa-miR-4731-5p_R-1	TGCTGGGGGCCACATGAGTGT	up	inf	inf	0.070349	0.093413	0	2.72015	0	6	low
948	hsa-miR-4742-5p_R+1	TCAGGCAAAGGGATATTTACAGAT	up	inf	inf	0.098537	0.205876	0	2.26679	0	5	low
949	hsa-miR-4742-3p_L-2R+1	TGTATTCTCCTTTGCCTGCAGT	down	-inf	-inf	0.13265	0.256421	2.72237	0	5	0	low
950	hsa-miR-4783-3p_1ss23CA	CCCCGGTGTTGGGGCGCGTCTGA	up	inf	inf	0.098537	0.205876	0	2.26679	0	5	low
951	hsa-miR-4786-5p_R+1	TGAGACCAGGACTGGATGCACCA	up	inf	inf	0.098537	0.205876	0	2.26679	0	5	low
952	hsa-miR-4797-5p	GACAGAGTGCCACTTACTGAA	down	-inf	-inf	0.13265	0.256421	2.72237	0	5	0	low
953	hsa-miR-4798-5p	TTCGGTATACTTTGTGAATTGG	up	inf	inf	0.070349	0.093413	0	2.72015	0	6	low
954	hsa-miR-5010-5p	AGGGGGATGGCAGAGCAAAATT	up	inf	inf	0.050624	0.0934129	0	3.17351	0	7	low
955	hsa-miR-5188_L-1R+1	ATCGGACCCATTTAAACCGGAGT	up	inf	inf	0.098537	0.205876	0	2.26679	0	5	low
956	hsa-miR-5587-5p_R+2	ATGGTCACCTCCGGGACTCT	up	inf	inf	0.098537	0.205876	0	2.26679	0	5	low
957	hsa-mir-5684-p3_1ss19CG	TGTTGCCCAGGCTGGAGTGCA	down	-inf	-inf	0.20835	0.504281	1.90566	0	3.5	0	middle
958	hsa-miR-6500-3p	ACACTTGTTGGGATGACCTGC	down	-inf	-inf	0.13265	0.256421	2.72237	0	5	0	low
959	hsa-miR-6501-5p_R+1	AGTTGCCAGGGCTGCCTTTGGTG	up	inf	inf	0.098537	0.205876	0	2.26679	0	5	low
960	hsa-miR-6827-5p_R+1	TGGGAGCCATGAGGGTCTGTGCT	up	inf	inf	0.050624	0.0934129	0	3.17351	0	7	low
961	hsa-miR-6840-5p	ACCCCCGGGCAAAGACCTGCAGAT	up	inf	inf	0.098537	0.205876	0	2.26679	0	5	low
962	hsa-miR-6850-5p_R+1	GTGCGGAACGCTGGCCGGGGCGT	up	inf	inf	0.098537	0.205876	0	2.26679	0	5	low
963	hsa-mir-6858-p3_1ss1CT	TGGCAGCCAGCCCCTGCTCACC	up	inf	inf	0.098537	0.205876	0	2.26679	0	5	low
964	hsa-miR-6872-5p_R+3	TCTCGCATCAGGAGGCAAGGCCA	up	inf	inf	0.098537	0.205876	0	2.26679	0	5	low
965	hsa-mir-7851-p5_1ss6TG	CCTCAGCCTCCCAAGTAGC	up	inf	inf	0.098537	0.205876	0	2.26679	0	5	middle
966	hsa-mir-8485-p5_1ss20AG	TACGTGTGTGTGTGTGTGTGT	down	-inf	-inf	0.13265	0.256421	2.72237	0	5	0	middle
967	hsa-miR-9898_R+1	TACTTACCTGTCCCCTACCCCAC	down	-inf	-inf	0.13265	0.256421	2.72237	0	5	0	low
968	hsa-mir-10396b-p3	GCTTCGGCCGGGCCCCGGG	up	inf	inf	0.24275	0.453735	0	1.1334	0	2.5	low
969	hsa-mir-10396a-p3	GCTTCGGCCGGGCCCCGGG	up	inf	inf	0.24275	0.453735	0	1.1334	0	2.5	low
970	hsa-miR-10522-5p	AGAAGAATTGGCCTACTCAGG	down	-inf	-inf	0.13265	0.256421	2.72237	0	5	0	low
971	mmu-miR-126b-3p_R-1	CGCGTACCAAAAGTAATAATGT	up	inf	inf	0.098537	0.205876	0	2.26679	0	5	low
972	ppy-miR-378d_R+2	ACTGGACTTGGAGTCAGAAT	up	inf	inf	0.050624	0.0934129	0	3.17351	0	7	middle
973	bta-miR-16b_L+1R+1	GTAGCAGCACGTAAATATTGGCG	up	inf	inf	0.098537	0.205876	0	2.26679	0	5	low
974	bta-miR-20b_R+1	CAAAGTGCTCACAGTGCAGGTAG	up	inf	inf	0.13952	0.205876	0	1.81343	0	4	middle
975	mdo-miR-26-5p_L+1R+1	TTTCAAGTAATCCAGGATAGGCT	up	inf	inf	0.24275	0.453735	0	1.1334	0	2.5	low
976	bta-miR-185_L+1	CTGGAGAGAAAGGCAGTTCCTGA	down	-inf	-inf	0.13265	0.256421	2.72237	0	5	0	low
977	rno-miR-450a-5p	TTTTGCGATGTGTTCCTAATGT	down	-inf	-inf	0.057158	0.13143	4.35579	0	8	0	middle
978	eca-mir-544b-p3_1ss13TA	TGAGGCCCAAGAATCTGCATT	up	inf	inf	0.20068	0.453735	0	1.36008	0	3	low
979	mmu-miR-1187_1ss8GA	TATGTGTATGTGTATGTGTGTAA	down	-inf	-inf	0.057158	0.13143	4.35579	0	8	0	low
980	bta-miR-1949_L-5	CAGGATGCCAGCATAGTT	up	inf	inf	0.050624	0.0934129	0	3.17351	0	7	low
981	mmu-let-7j_R-2	TGAGGTATTAGTTTGTGCTGTT	down	-inf	-inf	0.13265	0.256421	2.72237	0	5	0	low
982	chi-mir-16b-p5_1ss17GA	CTGACATACTTGTTCCACTC	down	-inf	-inf	0.057158	0.13143	4.35579	0	8	0	low
983	bta-miR-378_L-2R+1	TGGACTTGGAGTCAGAAGGCT	up	inf	inf	0.098537	0.205876	0	2.26679	0	5	low
984	bta-miR-1246_R+2_1ss1AN	NATGGATTTTTGGAGCAGGGA	down	-inf	-inf	0.2441	0.504281	1.63342	0	3	0	middle
985	bta-mir-1246-p5_1ss16AG	GATTTTTGGAGCAGGGAG	up	inf	inf	0.24275	0.453735	0	1.1334	0	2.5	middle
986	bta-miR-2478_L-1_1ss2TC	CATCCCACTTCTGACACCA	down	-inf	-inf	0.043645	0.0678738	4.90026	0	9	0	low
987	bta-mir-2887-1-p3_1ss5CA	GGGAAACGGGGCGCGGCC	up	inf	inf	0.24275	0.453735	0	1.1334	0	2.5	middle
988	ssc-mir-4332-p5_1ss10CT	GGGGTGGGGTCGGCGGGGG	up	inf	inf	0.11707	0.205876	0	2.04011	0	4.5	middle
989	mmu-mir-6236-p5_1ss12CG	ACCTGCCGAATGAACTAGCCCTGAA	up	inf	inf	0.070349	0.093413	0	2.72015	0	6	middle
990	mdo-mir-7317-p5_1ss1GC	CAAGCAATAGTAGCAATCT	up	inf	inf	0.070349	0.093413	0	2.72015	0	6	low
991	pal-miR-9226-5p_L-3_1ss4AT	TGTCCCTGTTCGGGCGCCA	down	-inf	-inf	0.099503	0.256421	3.26684	0	6	0	middle
992	efu-mir-9298-p5_2ss1CN18CT	NACAGATGATGAACTTATT	up	inf	inf	0.043046	0.0934129	0	3.40019	0	7.5	low
993	pal-miR-9993b-3p_L+1_1ss2AT	TTTCTCGCTGGGGCCTCCA	down	-inf	-inf	0.099503	0.256421	3.26684	0	6	0	low
994	bta-miR-11987_L-1R-2_1ss8TA	GAGGAAACTCTGGTGGAG	up	inf	inf	0.24275	0.453735	0	1.1334	0	2.5	middle
995	cja-let-7a-2-p5_1ss3GA	CCAAGACCGACTGCCCTTTGGGG	down	-inf	-inf	0.033452	0.0678738	5.44473	0	10	0	low
996	ssc-miR-30c-5p_L+2R+1	CATGTAAACATCCTACACTCTCAGCT	up	inf	inf	0.24275	0.453735	0	1.1334	0	2.5	low
997	cfa-miR-106a_R+2	AAAGTGCTTACAGTGCAGGTAGAA	up	inf	inf	0.098537	0.205876	0	2.26679	0	5	low
998	dno-miR-196c-5p_R+1	TAGGTAGTTTCATGTTGTTGGCT	up	inf	inf	0.050624	0.0934129	0	3.17351	0	7	low
999	pal-miR-9995-3p_1ss1AN	NTCTCGGTGGAACCTCCA	down	-inf	-inf	0.099503	0.256421	3.26684	0	6	0	low
1000	mmu-let-7c-5p_R+2	TGAGGTAGTAGGTTGTATGGTTAT	down	-inf	-inf	0.033452	0.0678738	5.44473	0	10	0	low
1001	PC-5p-133870_8	TGAGAGCTGGGGCATAAATGCC	up	inf	inf	0.13952	0.205876	0	1.81343	0	4	low
1002	PC-3p-113450_10	CATTTATGCCCCAGCTCTTAAC	up	inf	inf	0.098537	0.205876	0	2.26679	0	5	low
1003	PC-5p-127273_9	AAAAAATAGGATCATCTGATT	up	inf	inf	0.050624	0.0934129	0	3.17351	0	7	low
1004	PC-3p-196372_5	TAGACAGACGCAGGTACACACA	up	inf	inf	0.098537	0.205876	0	2.26679	0	5	low
1005	PC-5p-50686_30	AAAAGTAATCATGGTTTTTGTA	up	inf	inf	0.083164	0.205876	0	2.49347	0	5.5	low
1006	PC-3p-111738_11	AAATAGTTCTCAAGGAGTA	up	inf	inf	0.098537	0.205876	0	2.26679	0	5	middle
1007	PC-5p-152334_7	AAAGAGAATTCCAGCTTCCTAT	down	-inf	-inf	0.075199	0.13143	3.81131	0	7	0	low
1008	PC-3p-145029_7	TTACAAAGTTGGAGAAAACT	up	inf	inf	0.050624	0.0934129	0	3.17351	0	7	low
1009	PC-3p-156269_7	TTGCGTGAACCTGAGAATGAGC	up	inf	inf	0.050624	0.0934129	0	3.17351	0	7	low
1010	PC-5p-50400_30	AAGCACTATGAGCAAAACT	up	inf	inf	0.050624	0.0934129	0	3.17351	0	7	middle
1011	PC-5p-221407_5	TAAATGTGATGTTTTCTGATT	down	-inf	-inf	0.033452	0.0678738	5.44473	0	10	0	low
1012	PC-3p-77504_17	AACTCTGTAGATTTAATGCAAT	up	inf	inf	0.098537	0.205876	0	2.26679	0	5	low
1013	PC-3p-177564_6	TAAACCTAGGTCGCGCTCGGGGT	down	-inf	-inf	0.099503	0.256421	3.26684	0	6	0	low
1014	PC-3p-65417_21	GAGGGTGAAGGACTTGCTC	up	inf	inf	0.070349	0.093413	0	2.72015	0	6	middle
1015	PC-5p-110591_11	AATGGAATTACAGCACTTGG	up	inf	inf	0.098537	0.205876	0	2.26679	0	5	low
1016	PC-5p-153503_7	CAGTTAATGAAGGAACAACT	up	inf	inf	0.050624	0.0934129	0	3.17351	0	7	low
1017	PC-3p-103434_12	GCTGTCTCGGCTGCAGACT	up	inf	inf	0.070349	0.093413	0	2.72015	0	6	low
1018	PC-3p-183280_6	GGAGGAACCTTGGAGCTTCGGCA	up	inf	inf	0.070349	0.093413	0	2.72015	0	6	low
1019	PC-5p-148932_7	TTTCCCTCATTGGCTTCTGCCC	up	inf	inf	0.050624	0.0934129	0	3.17351	0	7	low
1020	PC-5p-20384_92	GAAGGTTAAAATTGATTTT	down	-inf	-inf	0.13265	0.256421	2.72237	0	5	0	middle
1021	PC-3p-158943_7	TTTATCAGTAGAGATGAGGAAG	up	inf	inf	0.050624	0.0934129	0	3.17351	0	7	low
1022	PC-5p-88958_14	CAACTTTGCCTTAGTAGTAA	down	-inf	-inf	0.057158	0.13143	4.35579	0	8	0	low
1023	PC-3p-118261_10	AATGGAATGTATGATTTTC	up	inf	inf	0.098537	0.205876	0	2.26679	0	5	middle
1024	PC-5p-171679_6	TGATTGTTTGTGGAATAAATGA	down	-inf	-inf	0.099503	0.256421	3.26684	0	6	0	low
1025	PC-3p-29606_58	TCTGAATCTTGGTTTTACT	up	inf	inf	0.050624	0.0934129	0	3.17351	0	7	middle
1026	PC-3p-162272_7	TTTGGCGGGCTTAGGCAGGA	down	-inf	-inf	0.075199	0.13143	3.81131	0	7	0	low
1027	PC-5p-125455_9	TGCCCCCAGACTGGGCTCAGTGT	down	-inf	-inf	0.043645	0.0678738	4.90026	0	9	0	low
1028	PC-3p-162348_7	TCAGCCCCCCAGCCCCACCT	down	-inf	-inf	0.075199	0.13143	3.81131	0	7	0	low
1029	PC-3p-102883_12	CCGGAGTTGGACCTGGGACT	down	-inf	-inf	0.13265	0.256421	2.72237	0	5	0	middle
1030	PC-3p-27582_63	TCCAAGTTCTGCTATGAAA	up	inf	inf	0.098537	0.205876	0	2.26679	0	5	middle
1031	PC-5p-167741_6	ACAGCAGCCCCCAGCCCAGA	down	-inf	-inf	0.099503	0.256421	3.26684	0	6	0	low
1032	PC-3p-17790_108	TATCTGAATAATATTTTT	down	-inf	-inf	0.075199	0.13143	3.81131	0	7	0	middle
1033	PC-3p-142497_8	TTGCTCTGCTCTCCCTTGTACT	down	-inf	-inf	0.057158	0.13143	4.35579	0	8	0	low
1034	PC-3p-74632_18	CAATTGCATAAACTCCTTCA	up	inf	inf	0.098537	0.205876	0	2.26679	0	5	low
1035	PC-5p-93038_13	TGGCCATGAGGAATAATG	down	-inf	-inf	0.099503	0.256421	3.26684	0	6	0	low
1036	PC-3p-73730_18	AATGAATGTTTCCCTAAAT	up	inf	inf	0.098537	0.205876	0	2.26679	0	5	low
1037	PC-3p-128777_9	TTCTGCTGGCTGGCACTGC	down	-inf	-inf	0.043645	0.0678738	4.90026	0	9	0	low
1038	PC-5p-148479_7	AGCCTTCTGTTATGAGTTACTGT	down	-inf	-inf	0.075199	0.13143	3.81131	0	7	0	low
1039	PC-5p-77818_17	TTAAGCTTGCACAAAACTGATT	down	-inf	-inf	0.049921	0.0678739	4.62802	0	8.5	0	low
1040	PC-3p-71362_19	AACAAATTTCTTTAAGAGACA	up	inf	inf	0.098537	0.205876	0	2.26679	0	5	middle
1041	PC-3p-163652_7	TCTGTGTTCCGCCCACCCAGT	up	inf	inf	0.050624	0.0934129	0	3.17351	0	7	low
1042	PC-5p-73617_18	TGTGTTCTGGCTCTTGTGCT	up	inf	inf	0.050624	0.0934129	0	3.17351	0	7	middle
1043	PC-3p-139861_8	CCTCCCCGGCGCTCTCTGACGCT	down	-inf	-inf	0.057158	0.13143	4.35579	0	8	0	low
1044	PC-3p-155860_7	AAGAACTAGATGAAATTGCT	up	inf	inf	0.050624	0.0934129	0	3.17351	0	7	low
1045	PC-3p-162072_7	TTTCTAAGGCCCCACGCAATCT	up	inf	inf	0.050624	0.0934129	0	3.17351	0	7	low
1046	PC-3p-160027_7	TGGGGTTGTGGAGCCCATGACT	up	inf	inf	0.050624	0.0934129	0	3.17351	0	7	low
1047	PC-3p-56973_26	ATTTGGCCTTTTATGTTCTTGA	down	-inf	-inf	0.043645	0.0678738	4.90026	0	9	0	middle
1048	PC-5p-46340_33	CATCTCTTGATTTTAAGTCT	up	inf	inf	0.050624	0.0934129	0	3.17351	0	7	middle
1049	PC-3p-158409_7	CTCGCCCTGTCTCCCGCTAGT	up	inf	inf	0.050624	0.0934129	0	3.17351	0	7	low
1050	PC-3p-131877_8	AAGCCTCTGTCCCCACCCCAGT	down	-inf	-inf	0.057158	0.13143	4.35579	0	8	0	low
1051	PC-3p-148556_7	CTGCACCCAGAGTCCCTGACTTT	up	inf	inf	0.050624	0.0934129	0	3.17351	0	7	low
1052	PC-5p-103479_12	ATGAGAGCTGCTCTTAGTA	up	inf	inf	0.050624	0.0934129	0	3.17351	0	7	low
1053	PC-5p-104286_12	TGATGGGAAAATTTAGCATGAT	up	inf	inf	0.098537	0.205876	0	2.26679	0	5	low
1054	PC-5p-126262_9	CAAATGAGAACCCAGATATCTGT	down	-inf	-inf	0.043645	0.0678738	4.90026	0	9	0	low
1055	PC-5p-150653_7	ACAAGAGAGCCAGGGAGAA	down	-inf	-inf	0.075199	0.13143	3.81131	0	7	0	low
1056	PC-5p-29282_59	ACTGAACATAAAATGATT	up	inf	inf	0.070349	0.093413	0	2.72015	0	6	middle
1057	PC-3p-75758_18	TTCCGTGGGTTTGTTTTTA	down	-inf	-inf	0.043645	0.0678738	4.90026	0	9	0	low
1058	PC-5p-159080_7	TGAGCTAGGGATATCTCCTGAGA	up	inf	inf	0.050624	0.0934129	0	3.17351	0	7	low
1059	PC-5p-65428_21	TGGCTAGAAAATTAGGGG	up	inf	inf	0.050624	0.0934129	0	3.17351	0	7	middle
1060	PC-3p-141898_8	ATGATGGCTGGGACAATCT	down	-inf	-inf	0.057158	0.13143	4.35579	0	8	0	low
1061	PC-3p-120585_10	TTTGGATTGGAACAGTTGT	up	inf	inf	0.098537	0.205876	0	2.26679	0	5	low
1062	PC-3p-169304_6	TGAAAAGACAGAGAAAGCC	down	-inf	-inf	0.099503	0.256421	3.26684	0	6	0	low
1063	PC-3p-163921_7	TCTGTGCTTCACCCCTACCCAGT	up	inf	inf	0.050624	0.0934129	0	3.17351	0	7	low
1064	PC-3p-31477_54	TTTTAAAATCAATGGGTTAT	down	-inf	-inf	0.13265	0.256421	2.72237	0	5	0	middle
1065	PC-3p-88918_14	ATGGAATTTGACCCTCATCT	up	inf	inf	0.098537	0.205876	0	2.26679	0	5	low
1066	PC-3p-166571_6	TAGGTCACTGGGGTCAGAGCC	down	-inf	-inf	0.099503	0.256421	3.26684	0	6	0	low
1067	PC-5p-116252_10	TGTATGAACTTGAACTTGGA	up	inf	inf	0.098537	0.205876	0	2.26679	0	5	low
1068	PC-5p-90226_14	AAAGATAATAAATTGCTTCT	up	inf	inf	0.070349	0.093413	0	2.72015	0	6	low
1069	PC-5p-62837_23	TATCTGTTGTGGGCGTAGG	up	inf	inf	0.098537	0.205876	0	2.26679	0	5	middle
1070	mmu-mir-6240-p3_1ss25GT	GTGATTTCTGCCCAGTGCTCTGAATG		1.01363	0.0195332	0.018019	0.0197159	279.315	283.122	513	624.5	middle
1071	PC-5p-12075_174	TTGCAAGCAACACTCTGTG		1.01641	0.0234869	0.20208	0.232167	78.9486	80.2444	145	177	middle
1072	hsa-miR-100-5p	AACCCGTAGATCCGAACTTGTG		1.01645	0.0235416	0	0	161347	164002	296336	361748	high
1073	hsa-miR-324-3p_L-3R+1	ACTGCCCCAGGTGCTGCTGGT		1.02154	0.0307515	0.11006	0.118715	117.606	120.14	216	265	middle
1074	hsa-miR-182-5p	TTTGGCAATGGTAGAACTCACACT		1.02978	0.0423423	3.4371e-78	8.9104e-78	14801.5	15242.4	27185	33621	high
1075	hsa-miR-30c-5p_R+1	TGTAAACATCCTACACTCTCAGCT		1.03974	0.056226	0	5.35616e-148	25854.6	26882.1	47485.5	59295.5	high
1076	hsa-miR-9901_L+4R-2	GTCCCGGTCGCCGCGGTTCGCCG		1.04082	0.0577186	0.73615	0.740225	4.35579	4.53358	8	10	middle
1077	hsa-miR-3074-5p_R+1	GTTCCTGCTGAACTGAGCCAGT		1.04082	0.0577186	0.59419	0.674756	10.8895	11.334	20	25	middle
1078	ssc-miR-30a-3p_L-1R+1	TTTCAGTCGGATGTTTGCAGCC		1.04082	0.0577186	0.59419	0.674756	10.8895	11.334	20	25	middle
1079	bta-miR-339a_R+1_1ss22CA	TCCCTGTCCTCCAGGAGCTCAAT		1.05508	0.0773474	0.27875	0.318548	39.7466	41.9357	73	92.5	middle
1080	hsa-miR-4482-3p_R+1	TTTCTATTTCTCAGTGGGGCTCT		1.05974	0.0837138	0.66814	0.778914	5.98921	6.34702	11	14	middle
1081	hsa-miR-4671-3p	TTAGTGCATAGTCTTTGGTCT		1.06235	0.0872628	0.4817	0.489863	15.7897	16.7743	29	37	middle
1082	hsa-miR-107_R-2	AGCAGCATTGTACAGGGCTAT		1.06261	0.0876163	6.7753e-13	9.37522e-13	1641.59	1744.37	3015	3847.67	high
1083	hsa-miR-514a-3p	ATTGACACTTCTGTGAGTAGA		1.07056	0.0983605	0.8006	1	1.90566	2.04011	3.5	4.5	low
1084	mmu-miR-3968_L-1_1ss14AT	GAATCCCACTCCTGACACCA		1.07056	0.0983605	0.8006	1	1.90566	2.04011	3.5	4.5	low
1085	hsa-miR-3170	CTGGGGTTCTGAGACAGACAGT		1.07056	0.0983605	0.72095	1	3.81131	4.08023	7	9	low
1086	hsa-miR-3173-5p	TGCCCTGCCTGTTTTCTCCTTT		1.07056	0.0983605	0.53613	0.536255	11.4339	12.2407	21	27	middle
1087	hsa-miR-93-5p	CAAAGTGCTGTTCGTGCAGGTAG		1.07225	0.100644	5.6965e-77	1.47151e-76	10121.2	10852.5	18589	23938	high
1088	cja-miR-9933_L-4_1ss12AT	ATCACCCTTGACTGATGGCT		1.0732	0.101918	0.26242	0.302397	36.752	39.4422	67.5	87	middle
1089	hsa-miR-548aq-3p_1ss11AG	CAAAAACTGCGATTACTTTTGC		1.07793	0.108267	0.26459	0.29013	35.1185	37.8554	64.5	83.5	middle
1090	hsa-miR-548bc_L+1_1ss10TC	CAAAAACTGCGATTACTTTTGC		1.07793	0.108267	0.26459	0.29013	35.1185	37.8554	64.5	83.5	middle
1091	hsa-miR-27b-3p	TTCACAGTGGCTAAGTTCTGC		1.08026	0.111383	0	0	39728.6	42917.3	72967	94665.3	high
1092	mmu-miR-3535_R-8	TGGATATGATGACTGATT		1.08121	0.112645	0.41564	0.416673	18.2399	19.7211	33.5	43.5	middle
1093	PC-3p-34123_49	GAAAGAAAACATGATTTAA		1.08245	0.114302	0.65501	0.560888	5.44473	5.89366	10	13	middle
1094	hsa-miR-101-3p_R+1	TACAGTACTGTGATAACTGAAG		1.08391	0.116249	5.7885e-15	6.91038e-15	1643.77	1781.7	3019	3930	high
1095	hsa-miR-24-3p_R-2	TGGCTCAGTTCAGCAGGAAC		1.08547	0.118325	0	8.67448e-139	16747.7	18179.2	30759.5	40099	high
1096	ssc-mir-4335-p3	GCCCCACGTTGGGCGCCA		1.08886	0.122814	0.60195	0.608813	7.07815	7.70709	13	17	middle
1097	hsa-miR-500b-3p_L+3R-1	AGTGCACCCAGGCAAGGATTCT		1.09374	0.129272	0.2581	0.271326	32.1239	35.1353	59	77.5	middle
1098	hsa-miR-18a-5p_R+1	TAAGGTGCATCTAGTGCAGATAGA		1.09506	0.131016	2.0281e-11	2.50393e-11	1117.8	1224.07	2053	2700	middle
1099	hsa-miR-339-5p	TCCCTGTCCTCCAGGAGCTCACG		1.09755	0.134286	7.7265e-38	1.37339e-37	4035.64	4429.31	7412	9770	high
1100	hsa-miR-362-3p_1ss22AT	AACACACCTATTCAAGGATTCT		1.09759	0.13434	0.047703	0.0556226	95.8273	105.179	176	232	middle
1101	hsa-miR-183-5p	TATGGCACTGGTAGAATTCACT		1.09922	0.136476	0	1.38243e-93	10189.3	11200.2	18714	24705	high
1102	hsa-miR-1296-5p	TTAGGGCCCTGGCTCCATCTCC		1.10253	0.140823	2.9135e-18	3.66512e-18	1792.41	1976.19	3292	4359	middle
1103	hsa-miR-7706_R-1	TGAAGCGCCTGTGCTCTGCCGAG		1.10463	0.14356	0.030983	0.028265	108.35	119.687	199	264	middle
1104	hsa-miR-23c_L+1R-1_1ss15TG	CATCACATTGCCAGGGATTACC		1.11021	0.150828	0.78723	1	1.63342	1.81343	3	4	low
1105	hsa-miR-365a-5p_R-1	AGGGACTTTTGGGGGCAGATGT		1.11021	0.150828	0.13931	0.16599	49.0026	54.403	90	120	middle
1106	hsa-miR-129-2-3p	AAGCCCTTACCCCAAAAAGCAT		1.11021	0.150828	0.70268	0.708869	3.26684	3.62687	6	8	low
1107	hsa-mir-1267-p3	TGGGGATTACATTTCAACATGA		1.11021	0.150828	0.70268	0.708869	3.26684	3.62687	6	8	middle
1108	hsa-miR-5585-3p	CTGAATAGCTGGGACTACAGGT		1.11021	0.150828	0.70268	0.708869	3.26684	3.62687	6	8	middle
1109	PC-5p-59993_24	TTAATATGTACTGACAAAGCGT		1.11021	0.150828	0.70268	0.708869	3.26684	3.62687	6	8	low
1110	hsa-miR-148b-3p	TCAGTGCATCACAGAACTTTGT		1.11412	0.15591	0	1.3179e-120	11919.9	13280.2	21892.5	29293	high
1111	hsa-miR-148b-5p_L+1	GAAGTTCTGTTATACACTCAGGC		1.11562	0.157844	0.0026472	0.00255992	195.466	218.065	359	481	middle
1112	hsa-miR-19b-1-5p	AGTTTTGCAGGTTTGCATCCAGC		1.12088	0.164634	0.4106	0.464033	14.1563	15.8675	26	35	middle
1113	hsa-miR-548e-3p_R-1	AAAAACTGAGACTACTTTTGC		1.12327	0.167702	0.0094122	0.0100498	138.841	155.955	255	344	middle
1114	hsa-let-7b-5p	TGAGGTAGTAGGTTGTGTGGTT		1.12589	0.171072	0	2.61102e-145	13344.2	15024.1	24508.4	33139.7	high
1115	hsa-mir-2110-p3	CACCGCGGTCTTTTCCTCCCAC		1.12653	0.17189	0.33806	0.427852	18.5121	20.8545	34	46	middle
1116	bta-miR-339a_R+1	TCCCTGTCCTCCAGGAGCTCACT		1.13098	0.177568	0.00046783	0.000447733	240.113	271.562	441	599	middle
1117	hsa-miR-128-3p	TCACAGTGAACCGGTCTCTTT		1.1348	0.182436	1.4471e-18	1.7658e-18	1480.97	1680.6	2720	3707	middle
1118	hsa-miR-181c-3p_L-1R+1	ACCATCGACCGTTGAGTGGACC		1.13892	0.187665	0.0058257	0.00668527	142.108	161.849	261	357	middle
1119	hsa-miR-29c-3p_R-1	TAGCACCATTTGAAATCGGTT		1.13985	0.188841	0.0030109	0.00371269	163.569	186.444	300.417	411.25	middle
1120	PC-3p-13513_152	CTACCCCAGGATGCCAGCATAGTT		1.14062	0.189822	0.14272	0.190844	39.7466	45.3358	73	100	middle
1121	pal-miR-9226-5p_L-4_1ss15GA	GTCCCTGTTCAGGCGCCA		1.1449	0.195222	0.54726	0.792223	6.53368	7.48041	12	16.5	middle
1122	tch-let-7a-5p	TAAGGTAGTAGATTGTATAGTT		1.1449	0.195222	0.62313	0.740225	4.35579	4.98694	8	11	middle
1123	bta-miR-339a_R+2_1ss22CA	TCCCTGTCCTCCAGGAGCTCAATT		1.1449	0.195222	0.39467	0.449221	13.0674	14.9608	24	33	middle
1124	hsa-miR-629-5p_R+1	TGGGTTTACGTTGGGAGAACTT		1.14818	0.199351	2.7978e-12	3.90472e-12	863.535	991.495	1586	2187	high
1125	PC-5p-24297_74	CCGCCGCGGCGGCCGTCGGGT		1.15291	0.205276	0.36451	0.464033	14.1563	16.3209	26	36	middle
1126	hsa-miR-125b-2-3p_L-2R+2	ACAAGTCAGGCTCTTGGGACCT		1.16047	0.214711	0.0003901	0.000365506	207.444	240.733	381	531	middle
1127	hsa-miR-144-5p_R+1	GGATATCATCATATACTGTAAGT		1.16572	0.221217	0.68016	1	2.72237	3.17351	5	7	middle
1128	hsa-mir-3155a-p5	CCTCCCACTGCAGAGCCTGG		1.16572	0.221217	0.68016	1	2.72237	3.17351	5	7	low
1129	hsa-miR-3174_R-1	TAGTGAGTTAGAGATGCAGAGC		1.16572	0.221217	0.68016	1	2.72237	3.17351	5	7	low
1130	hsa-miR-874-3p_R+1	CTGCCCTGGCCCGAGGGACCGAC		1.17837	0.236788	2.1288e-12	2.46145e-12	738.306	869.995	1356	1919	middle
1131	hsa-miR-484	TCAGGCTCAGTCCCCTCCCGAT		1.18451	0.244287	0	4.51385e-107	7020.98	8316.41	12895	18344	high
1132	hsa-mir-8086-p3_1ss2GT	TTGCTCTGTTGCCCAGGC		1.18951	0.250364	0.71334	1	1.90566	2.26679	3.5	5	middle
1133	eca-mir-8986b-p5_1ss1CG	GCCGAGACTAGAGTCACATCCTGA		1.19182	0.253162	1.1299e-07	1.5146e-07	392.565	467.866	721	1032	middle
1134	hsa-miR-16-5p	TAGCAGCACGTAAATATTGGCG		1.19899	0.261815	0	2.9448e-180	11044.6	13242.4	20285	29209.5	high
1135	hsa-miR-10a-5p_R-1	TACCCTGTAGATCCGAATTTGT		1.20042	0.263541	0	0	29867.9	35854.1	54856.5	79085.5	high
1136	hsa-miR-130a-3p	CAGTGCAATGTTAAAAGGGCAT		1.20418	0.268049	3.8473e-20	5.53826e-20	1108	1334.23	2035	2943	middle
1137	hsa-miR-20a-5p	TAAAGTGCTTATAGTGCAGGTAG		1.20965	0.274587	0	7.05266e-260	15131.5	18303.7	27791	40373.7	high
1138	mmu-mir-6240-p3_1ss24GT	TGATTTCTGCCCAGTGCTCTGAATG		1.21375	0.27947	0.00038898	0.000467	157.625	191.317	289.5	422	middle
1139	hsa-miR-550a-5p_R-2	AGTGCCTGAGGGAGTAAGAGC		1.21875	0.285398	0.045949	0.0658221	48.7304	59.39	89.5	131	middle
1140	cgr-miR-1260	ATCCCACCGCTGCCACCA		1.22056	0.287539	6.2454e-11	6.50157e-11	518.339	632.662	952	1395.5	middle
1141	hsa-miR-328-3p	CTGGCCCTCTCTGCCCTTCCGT		1.22585	0.293786	0.0040058	0.00425788	98.0052	120.14	180	265	middle
1142	hsa-miR-1-3p	TGGAATGTAAAGAAGTATGTAT		1.22953	0.298104	0.11362	0.107186	29.1293	35.8153	53.5	79	middle
1143	hsa-miR-502-5p_L+1R+2	AATCCTTGCTATCTGGGTGCTAGT		1.23463	0.304074	0.23865	0.311751	15.7897	19.4944	29	43	middle
1144	hsa-miR-30d-5p_R+2	TGTAAACATCCCCGACTGGAAGCT		1.23655	0.30632	0	0	44187.6	54640.1	81156.5	120523	high
1145	hsa-miR-548l	AAAAGTATTTGCGGGTTTTGTC		1.23773	0.307697	0.18014	0.180271	20.1455	24.9347	37	55	middle
1146	hsa-miR-491-5p_R+1	AGTGGGGAACCCTTCCATGAGGA		1.24343	0.314327	0.053295	0.0592183	40.8355	50.7761	75	112	middle
1147	hsa-miR-224-3p_L-1	AAATGGTGCCCTAGTGACTACA		1.24585	0.317133	7.4193e-06	7.83613e-06	217.245	270.655	399	597	middle
1148	hsa-miR-1246_R+1	AATGGATTTTTGGAGCAGGG		1.24671	0.318123	0.031562	0.0367281	49.8193	62.1101	91.5	137	high
1149	hsa-miR-301b-5p	GCTCTGACGAGGTTGCACTACT		1.24898	0.320753	0.47507	0.398315	5.44473	6.80038	10	15	middle
1150	hsa-miR-1306-3p_R+4	ACGTTGGCTCTGGTGGTGATGT		1.24898	0.320753	0.52292	0.740225	4.35579	5.4403	8	12	middle
1151	bta-miR-1246_L+1R-2	AAATGGATTTTTGGAGCA		1.24898	0.320753	0.43396	0.608813	6.53368	8.16045	12	18	low
1152	hsa-miR-548u_R-1	CAAAGACTGCAATTACTTTTGC		1.24898	0.320753	0.24944	0.220385	14.1563	17.681	26	39	middle
1153	hsa-miR-99a-5p	AACCCGTAGATCCGATCTTGTG		1.25421	0.32678	0	3.23831e-252	12008.4	15061	22055	33221	high
1154	hsa-miR-30a-3p	CTTTCAGTCGGATGTTTGCAGC		1.26925	0.343975	1.6735e-58	3.91202e-58	2544.6	3229.73	4673.5	7124	middle
1155	hsa-miR-629-3p	GTTCTCCCAACGTAAGCCCAGC		1.27237	0.34752	0.025197	0.0215973	48.4581	61.6567	89	136	middle
1156	hsa-miR-675-3p_R+2	CTGTATGCCCTCACCGCTCAGC		1.27766	0.353507	6.2168e-13	8.50766e-13	490.026	626.088	900	1381	middle
1157	hsa-let-7f-5p	TGAGGTAGTAGATTGTATAGTT		1.28741	0.364468	0	0	39012.1	50224.5	71651.1	110783	high
1158	hsa-miR-23b-3p_R+1	ATCACATTGCCAGGGATTACCACT		1.28839	0.365565	0	8.7336e-151	6224.42	8019.46	11432	17689	high
1159	pal-miR-9226-5p_L-3	AGTCCCTGTTCGGGCGCCA		1.29894	0.377336	0.37661	0.455148	6.80592	8.84049	12.5	19.5	middle
1160	hsa-miR-1303_L+1	TTTTAGAGACGGGGTCTTGCTCT		1.3067	0.385926	3.5597e-09	5.22248e-09	294.56	384.901	541	849	middle
1161	pal-miR-9993a-3p_L+1	AATCTCGGTGGGACCTCCA		1.30846	0.387867	0.63381	1	1.90566	2.49347	3.5	5.5	low
1162	hsa-miR-450a-1-3p	ATTGGGAACATTTTGCATGTAT		1.31472	0.394754	0.26146	0.223034	10.345	13.6008	19	30	middle
1163	hsa-miR-641_R-1	AAAGACATAGGATAGAGTCACCT		1.3245	0.40545	0.00012017	0.000149964	117.062	155.049	215	342	middle
1164	hsa-miR-224-5p_L-1R-2	CAAGTCACTAGTGGTTCCGTTT		1.32718	0.408362	0	1.9847e-215	7708.11	10230	14157	22565	high
1165	hsa-miR-1262	ATGGGTGAATTTGTAGAAGGAT		1.33225	0.413862	0.55207	0.708869	2.72237	3.62687	5	8	low
1166	hsa-miR-4665-5p	CTGGGGGACGCGTGAGCGCGAGC		1.33225	0.413862	0.55207	0.708869	2.72237	3.62687	5	8	low
1167	hsa-miR-215-5p_L-1R+2_1ss20AC	TGACCTATGAATTGACAGCCAA		1.33225	0.413862	0.019221	0.0251079	42.1967	56.2164	77.5	124	middle
1168	hsa-miR-542-3p	TGTGACAGATTGATAACTGAAA		1.33225	0.413862	4.1853e-08	4.4769e-08	231.401	308.284	425	680	middle
1169	hsa-miR-942-5p_L-2R+3	TTCTCTGTTTTGGCCATGTGTGT		1.34122	0.423549	0.00048016	0.000554156	90.9271	121.953	167	269	middle
1170	PC-5p-35512_47	ATTCCCACATCAGGCACCA		1.3415	0.423846	0.25145	0.301812	9.80052	13.1474	18	29	middle
1171	hsa-miR-151b_R+2	TCGAGGAGCTCACAGTCTAG		1.34274	0.425184	3.8842e-11	5.5119e-11	323.962	434.997	595	959.5	middle
1172	hsa-miR-576-3p_R+1	AAGATGTGGAAAAATTGGAATCC		1.34824	0.431076	2.0058e-06	1.82534e-06	164.431	221.692	302	489	middle
1173	hsa-miR-342-5p_R+2	AGGGGTGCTATCTGTGATTGAGG		1.35306	0.43623	0.43543	0.527752	4.35579	5.89366	8	13	low
1174	hsa-miR-491-3p	CTTATGCAAGATTCCCTTCTAC		1.35306	0.43623	0.43543	0.527752	4.35579	5.89366	8	13	low
1175	hsa-miR-30c-1-3p	CTGGGAGAGGGTTGTTTACTCC		1.35306	0.43623	0.17673	0.206025	13.0674	17.681	24	39	middle
1176	hsa-miR-132-5p	ACCGTGGCTTTCGATTGTTACT		1.35306	0.43623	1.9369e-05	2.15517e-05	130.674	176.81	240	390	middle
1177	hsa-miR-4746-5p	CCGGTCCCAGGAGAACCTGCAGA		1.35759	0.441047	0.05948	0.066955	25.0458	34.0019	46	75	middle
1178	hsa-miR-361-3p	TCCCCCAGGTGTGATTCTGATTT		1.3651	0.449007	1.3591e-24	1.95689e-24	720.338	983.334	1323	2169	middle
1179	hsa-miR-671-3p	TCCGGTTCTCAGGGCTCCACC		1.37122	0.455463	1.3158e-05	1.79426e-05	127.951	175.45	235	387	middle
1180	hsa-miR-301a-3p	CAGTGCAATAGTATTGTCAAAGC		1.38516	0.470057	1.9002e-07	2.72619e-07	174.776	242.093	321	534	middle
1181	PC-3p-44515_35	CGCCGCTTTCTGGGCTCGCTCT		1.38776	0.472756	0.1293	0.176816	14.7008	20.4011	27	45	middle
1182	mmu-miR-1839-3p_R-2	AGACCTACTTATCTACCAACA		1.38776	0.472756	0.023747	0.0308116	32.6684	45.3358	60	100	middle
1183	hsa-miR-151b_R+3	TCGAGGAGCTCACAGTCTAGT		1.39011	0.4752	0	0	20653.2	28710.3	37932.5	63328	high
1184	hsa-miR-615-3p_R-1	TCCGAGCCTGGGTCTCCCTCT		1.39832	0.483699	0	7.91015e-96	2674.45	3739.75	4912	8249	high
1185	hsa-miR-130b-5p_R+1	ACTCTTTCCCTGTTGCACTACT		1.40532	0.490896	3.103e-11	3.75375e-11	266.792	374.927	490	827	middle
1186	PC-3p-758_4862	TTGGAGAATGAATATCTAAA		1.41322	0.498988	0.0015234	0.00138483	59.3476	83.8713	109	185	middle
1187	PC-5p-69562_20	TTAACTGAGGTGAGATCATATC		1.41551	0.501325	0.33528	0.274603	5.44473	7.70709	10	17	low
1188	hsa-miR-29b-2-5p_R+1	CTGGTTTCACATGGTGGCTTAGA		1.4186	0.504465	0.024485	0.0230901	29.4016	41.709	54	92	middle
1189	hsa-miR-3184-5p_R-1	TGAGGGGCCTCAGACCGAGCTTT		1.42741	0.513398	0.41192	0.740225	3.81131	5.4403	7	12	low
1190	hsa-miR-582-5p	TTACAGTTGTTCAACCAGTTACT		1.44083	0.5269	1.8313e-52	2.86324e-52	1264.27	1821.59	2322	4018	middle
1191	mmu-mir-6240-p5_1ss15TG	CGGCGGGTGTTGACGCGATG		1.44525	0.53132	0.007755	0.00895571	38.1131	55.083	70	121.5	high
1192	efu-mir-9298-p5_1ss18CT	CACAGATGATGAACTTATT		1.45172	0.537762	2.4829e-39	3.72456e-39	908.454	1318.82	1668.5	2909	middle
1193	efu-mir-9298-p3_1ss18CT_1	CACAGATGATGAACTTATT		1.45172	0.537762	2.4829e-39	3.72456e-39	908.454	1318.82	1668.5	2909	middle
1194	hsa-miR-3611_R-2	TTGTGAAGAAAGAAATTCT		1.45715	0.543145	0.19552	0.206499	8.71157	12.694	16	28	middle
1195	mmu-miR-362-5p_1ss24TA	AATCCTTGGAACCTAGGTGTGAAA		1.45715	0.543145	0.36004	0.527752	4.35579	6.34702	8	14	low
1196	hsa-miR-28-3p	CACTAGATTGTGAGCTCCTGGA		1.4627	0.548631	0	2.26441e-127	2960.3	4330.03	5437	9551	high
1197	hsa-miR-3200-3p_R+1	CACCTTGCGCTACTCAGGTCTGC		1.47591	0.561602	4.0118e-07	5.2453e-07	126.862	187.237	233	413	middle
1198	hsa-miR-212-5p	ACCTTGGCTCTAGACTGCTTACT		1.48528	0.570731	0.0038247	0.00351516	40.291	59.8433	74	132	middle
1199	hsa-let-7d-3p	CTATACGACCTGCTGCCTTTCT		1.49031	0.575614	0	6.03144e-163	3523.29	5250.8	6471	11582	high
1200	mmu-mir-6240-p5_1ss8AG	AAGGCCCGCGGCGGGTGTTGA		1.49154	0.576801	0.010151	0.00883593	31.3072	46.6959	57.5	103	middle
1201	mmu-mir-6240-p3_1ss8AG	AAGGCCCGCGGCGGGTGTTGA		1.49154	0.576801	0.010151	0.00883593	31.3072	46.6959	57.5	103	middle
1202	PC-3p-3491_779	ACAGCAAACGAGTTCTCTA		1.49878	0.583787	0.18503	0.261119	8.1671	12.2407	15	27	middle
1203	hsa-miR-3176_R+2	ACTGGCCTGGGACTACCGGGG		1.49878	0.583787	0.1259	0.176682	10.8895	16.3209	20	36	middle
1204	hsa-miR-193b-5p	CGGGGTTTTGAGGGCGAGATGA		1.50254	0.587399	2.0368e-08	2.49658e-08	144.83	217.612	266	480	middle
1205	PC-5p-32027_53	CTCGCTGTAGCATCGAACCCCT		1.51392	0.598287	0.24717	0.304366	5.98921	9.06717	11	20	middle
1206	hsa-miR-1292-5p_R-1	TGGGAACGGGTTCCGGCAGACGCT		1.5196	0.603687	0.026242	0.0307248	21.7789	33.0952	40	73	middle
1207	hsa-miR-519a-3p	AAAGTGCATCCTTTTAGAGTGT		1.5196	0.603687	0.11604	0.128427	10.8895	16.5476	20	36.5	middle
1208	hsa-miR-542-5p	TCGGGGATCATCATGTCACGAGA		1.52653	0.61026	0.21947	0.331944	6.53368	9.97389	12	22	low
1209	PC-3p-79575_17	TATATATATATATATTTGAGGAT		1.52653	0.61026	0.38524	0.481352	3.26684	4.98694	6	11	low
1210	PC-3p-10507_205	GAATTATAACTCGGTGCTCTGT		1.53314	0.616492	0.0045598	0.0048246	34.3018	52.5896	63	116	middle
1211	hsa-miR-5000-3p_R+1	TCAGGACACTTCTGAACTTGGAT		1.54636	0.628875	0.33665	0.527752	3.81131	5.89366	7	13	middle
1212	hsa-miR-941	CACCCGGCTGTGTGCACATGTGC		1.5574	0.63914	0	1.18043e-124	2272.9	3539.82	4174.5	7808	middle
1213	hsa-miR-5010-3p_R+1	TTTTGTGTCTCCCATTCCCCAGT		1.56438	0.645593	0.033076	0.0382909	17.9676	28.1082	33	62	middle
1214	oga-miR-28b_R+1	TCGAGGAGCTCACAGTCTAGTT		1.56466	0.645848	0.012306	0.0163967	24.7735	38.7621	45.5	85.5	middle
1215	hsa-miR-2110_R+1	TTGGGGAAACGGCCGCTGAGTGA		1.57336	0.653849	1.7005e-06	2.05223e-06	88.7492	139.634	163	308	middle
1216	hsa-miR-330-5p_R+1	TCTCTGGGCCTGTGTCTTAGGCT		1.58601	0.665401	8.2392e-07	7.91554e-07	91.4715	145.075	168	320	middle
1217	hsa-miR-374b-5p_R-1	ATATAATACAACCTGCTAAGT		1.58957	0.668636	1.4194e-82	3.3105e-82	1382.69	2197.88	2539.5	4848	middle
1218	hsa-miR-766-3p	ACTCCAGCCCCACAGCCTCAGC		1.59678	0.675164	1.9631e-09	2.50226e-09	132.307	211.265	243	466	middle
1219	hsa-let-7d-5p	AGAGGTAGTAGGTTGCATAGTT		1.61932	0.695388	0	0	5091.51	8244.78	9351.25	18186	high
1220	hsa-miR-106b-3p_L+2R-2	TACCGCACTGTGGGTACTTGCT		1.62404	0.69959	0	3.05502e-130	2043.41	3318.58	3753	7320	high
1221	mmu-let-7j_1ss8TG	TGAGGTAGTAGTTTGTGCTGTTAT		1.6246	0.700086	2.6459e-09	4.29478e-09	122.507	199.024	225	439	middle
1222	hsa-miR-769-3p	CTGGGATCTCCGGGGTCTTGGTT		1.62628	0.701575	0.0014722	0.00158433	34.8463	56.6698	64	125	middle
1223	hsa-let-7c-5p	TGAGGTAGTAGGTTGTATGGTT		1.62966	0.70457	1.4315e-17	1.67575e-17	249.033	405.839	457.383	895.183	middle
1224	mdo-miR-152-3p_R+3	TCAGTGCATGACAGAACTTGGGTTT		1.632	0.706644	0.045535	0.0658174	13.6118	22.2146	25	49	middle
1225	PC-3p-14678_138	ATGTTATGATGATGGGCGAA		1.632	0.706644	0.045535	0.0658174	13.6118	22.2146	25	49	middle
1226	hsa-miR-92b-5p_R+2	AGGGACGGGACGCGGTGCAGTGTT		1.63238	0.706977	1.0205e-07	1.24187e-07	96.3718	157.315	177	347	middle
1227	hsa-miR-185-3p_R-1	AGGGGCTGGCTTTCCTCTGGT		1.65209	0.724295	0.0011884	0.00103328	34.3018	56.6698	63	125	middle
1228	PC-3p-18524_103	TTGAGAGTCAAGAAGAATCT		1.66531	0.73579	0.2143	0.274603	4.90026	8.16045	9	18	middle
1229	PC-5p-50775_30	TAGGGCGTCTCGAGGGTCG		1.66531	0.73579	0.3106	0.481352	3.26684	5.4403	6	12	middle
1230	hsa-miR-1294	TGTGAGGTTGGCATTGTTGTCT		1.66531	0.73579	0.27343	0.527752	3.81131	6.34702	7	14	low
1231	hsa-miR-4508_L+2R-1	AAGCGGGGCTGGGCGCGC		1.66531	0.73579	0.27343	0.527752	3.81131	6.34702	7	14	middle
1232	hsa-miR-4758-3p_R-1	TGCCCCACCTGCTGACCACCCT		1.66531	0.73579	0.35465	0.481352	2.72237	4.53358	5	10	low
1233	PC-5p-88003_15	TTGATGTTGCCATGGAACTAAT		1.66531	0.73579	0.35465	0.481352	2.72237	4.53358	5	10	low
1234	PC-3p-43651_36	TACAATGTTGTTGGTGTAAG		1.66531	0.73579	0.27343	0.527752	3.81131	6.34702	7	14	middle
1235	hsa-miR-3158-3p	AAGGGCTTCCTCTCTGCAGGAC		1.67522	0.744352	0.0067382	0.00966423	22.8679	38.3088	42	84.5	middle
1236	hsa-miR-500a-3p_L+1R-1_1ss22TA	AATGCACCTGGGCAAGGATTCA		1.68066	0.749029	0	3.78414e-129	1801.39	3027.53	3308.5	6678	middle
1237	hsa-miR-502-3p	AATGCACCTGGGCAAGGATTCA		1.68066	0.749029	0	3.78414e-129	1801.39	3027.53	3308.5	6678	middle
1238	mmu-miR-3968_L-2_1ss14AT	AATCCCACTCCTGACACCA		1.69862	0.76436	0.13041	0.165605	6.80592	11.5606	12.5	25.5	middle
1239	hsa-miR-550a-3p	TGTCTTACTCCCTCAGGCACAT		1.7	0.765538	5.8561e-05	8.67637e-05	47.9137	81.4534	88	179.667	middle
1240	hsa-miR-26a-5p	TTCAAGTAATCCAGGATAGGCT		1.70478	0.769587	0	0	22909.7	39056.1	42076.8	86148.3	high
1241	hsa-miR-1306-5p	CCACCTCCCCTGCAAACGTCCA		1.71527	0.778435	0.0021151	0.00219503	27.2237	46.6959	50	103	middle
1242	hsa-miR-1307-3p_R+1	ACTCGGCGTGGCGTCGGTCGTGG		1.7163	0.779305	0	4.33202e-92	1191.31	2044.65	2188	4510	middle
1243	hsa-miR-500b-5p_L+1R+4	TAATCCTTGCTACCTGGGTGAGA		1.71837	0.781042	4.7641e-10	5.9789e-10	111.073	190.864	204	421	middle
1244	hsa-miR-935_L-1	CAGTTACCGCTTCCGCTACCGC		1.72103	0.783269	3.7579e-24	5.22298e-24	292.927	504.135	538	1112	middle
1245	hsa-miR-185-5p	TGGAGAGAAAGGCAGTTCCTGA		1.72938	0.790253	0	0	4012.22	6938.65	7369	15305	high
1246	hsa-miR-1266-5p	CCTCAGGGCTGTAGAACAGGGCT		1.74101	0.799921	0.010542	0.0141868	17.9676	31.2817	33	69	middle
1247	hsa-miR-301b-3p	CAGTGCAATGATATTGTCAAAGC		1.7474	0.805212	0.00016105	0.00019589	38.6576	67.5504	71	149	middle
1248	hsa-miR-152-3p	TCAGTGCATGACAGAACTTGG		1.75154	0.80862	0	0	4027.47	7054.26	7397	15560	high
1249	hsa-miR-452-5p_R+2	AACTGTTTGCAGAGGAAACTGAGA		1.75298	0.80981	0	9.81628e-168	2047.76	3589.69	3761	7918	middle
1250	hsa-miR-421	ATCAACAGACATTAATTGGGCGC		1.755	0.811472	2.4091e-29	3.75446e-29	338.662	594.353	622	1311	middle
1251	hsa-miR-501-5p_R+2	AATCCTTTGTCCCTGGGTGAGAGT		1.77541	0.828154	4.3984e-07	5.09399e-07	65.8813	116.966	121	258	middle
1252	hsa-miR-532-5p	CATGCCTTGAGTGTAGGACCGT		1.77718	0.82959	0	3.85234e-110	1280.6	2275.86	2352	5020	high
1253	hsa-miR-95-3p	TTCAACGGGTATTTATTGAGCA		1.79713	0.845692	2.3196e-50	3.01618e-50	553.729	995.122	1017	2195	middle
1254	hsa-miR-30e-3p	CTTTCAGTCGGATGTTTACAGC		1.80217	0.849739	5.2158e-56	6.53713e-56	612.805	1104.38	1125.5	2436	middle
1255	hsa-miR-28-5p_R-1	AAGGAGCTCACAGTCTATTGA		1.80391	0.851125	0	9.4332e-96	1058.18	1908.87	1943.5	4210.5	middle
1256	PC-3p-101911_12	GTTGCTTACCAGAAGTTCAATT		1.80409	0.851268	0.24895	0.315953	3.26684	5.89366	6	13	low
1257	hsa-miR-18a-3p_R-2	ACTGCCCTAAGTGCTCCTTCT		1.80995	0.855949	5.0704e-12	6.47472e-12	115.973	209.905	213	463	middle
1258	hsa-miR-140-3p_L-1R+2	ACCACAGGGTAGAACCACGGAC		1.82712	0.86957	0	0	3398.6	6209.65	6242	13697	high
1259	hsa-miR-7-1-3p	CAACAAATCACAGTCTGCCATA		1.83405	0.875032	1.4046e-28	1.42234e-28	287.482	527.256	528	1163	middle
1260	hsa-miR-3909	TGTCCTCTAGGGCCTGCAGTCT		1.84211	0.881356	4.3653e-09	5.51199e-09	79.4931	146.435	146	323	middle
1261	hsa-miR-423-5p	TGAGGGGCAGAGAGCGAGACTTT		1.84231	0.881514	0	9.76578e-266	2789.34	5138.82	5123	11335	high
1262	hsa-miR-744-5p_R-1	TGCGGGGCTAGGGCTAACAGC		1.85338	0.890156	0	1.19231e-89	913.626	1693.29	1678	3735	middle
1263	hsa-miR-652-3p_R+1	AATGGCGCCACTAGGGTTGTGT		1.87098	0.903794	8.2585e-74	6.99938e-74	727.417	1360.98	1336	3002	middle
1264	hsa-miR-3074-3p_R+1	GATATCAGCTCAGTAGGCACCGT		1.8924	0.920215	0.093649	0.143516	5.98921	11.334	11	25	middle
1265	hsa-miR-486-5p	TCCTGTACTGAGCTGCCCCGAG		1.89768	0.924236	1.7776e-23	2.10121e-23	210.711	399.862	387	882	middle
1266	hsa-let-7g-5p	TGAGGTAGTAGTTTGTACAGTT		1.91051	0.933955	0	0	19841.1	37906.5	36440.8	83612.6	high
1267	hsa-miR-17-5p	CAAAGTGCTTACAGTGCAGGTAG		1.91935	0.940616	0	0	7252.93	13920.9	13321	30706.2	high
1268	hsa-miR-106a-5p_1ss1AC	CAAAGTGCTTACAGTGCAGGTAG		1.91935	0.940616	0	0	7252.93	13920.9	13321	30706.2	high
1269	hsa-miR-1255a	AGGATGAGCAAAGAAAGTAGATT		1.94286	0.958183	0.0010446	0.00126389	21.2345	41.2556	39	91	middle
1270	hsa-miR-203a-3p	GTGAAATGTTTAGGACCACTAG		1.96628	0.975465	0	3.72876e-103	884.225	1738.63	1624	3835	high
1271	hsa-miR-92a-3p	TATTGCACTTGTCCCGGCCTGT		1.99114	0.993591	0	0	22883.7	45564.5	42029	100504	high
1272	hsa-miR-3605-5p_R-1	TGAGGATGGATAGCAAGGAAGC		1.99837	0.998825	0.22212	0.481352	2.72237	5.4403	5	12	low
1273	PC-3p-100620_12	GGTTCGTGCTGAAGGCCA		1.99837	0.998825	0.22212	0.481352	2.72237	5.4403	5	12	low
1274	hsa-miR-3942-5p_L-1R+1	AGCAATACTGTTACCTGAAATA		1.99837	0.998825	0.084234	0.0780551	5.44473	10.8806	10	24	middle
1275	hsa-miR-4664-5p	TGGGGTGCCCACTCCGCAAGTT	up	2.08164	1.05772	0.068064	0.0780551	5.44473	11.334	10	25	middle
1276	hsa-miR-10523-5p_R-1	GACAATGATGAGAAGACCTGAGG	up	2.17771	1.12281	0.027385	0.0513827	7.07815	15.4142	13	34	middle
1277	hsa-miR-548ay-3p	CAAAACCGCGATTACTCTTGCA	up	2.22041	1.15083	0.12456	0.201871	3.26684	7.25373	6	16	middle
1278	hsa-miR-3912-3p_R+1	TAACGCATAATATGGACATGTT	up	2.22041	1.15083	0.12456	0.201871	3.26684	7.25373	6	16	low
1279	PC-3p-48019_32	CGCCTGTCTCATTCTCTGCAGT	up	2.26006	1.17636	0.08991	0.0989262	3.81131	8.61381	7	19	low
1280	bta-miR-339a_R+1_1ss22CG	TCCCTGTCCTCCAGGAGCTCAGT	up	2.2898	1.19522	0.19268	0.256751	2.17789	4.98694	4	11	low
1281	hsa-miR-548z_R-1_1ss21GA	CAAAAACCGCAATTACTTTTAC	up	2.29813	1.20046	0.058942	0.121183	4.53728	10.4272	8.33333	23	middle
1282	PC-5p-17793_108	ACAAGTTTTGATGTTTTGAA	up	2.49796	1.32075	0.07706	0.0771883	3.26684	8.16045	6	18	middle
1283	hsa-miR-6511a-3p_R+1	CCTCACCATCCCTTCTGCCTGCA	up	2.63674	1.39876	0.060345	0.0454354	3.26684	8.61381	6	19	low
1284	mmu-mir-7650-p5_1ss19CT	GCAACCCAGAACTCATTGTTC	up	2.63674	1.39876	0.18413	0.420473	1.63342	4.30691	3	9.5	low
1285	hsa-miR-548ag_R+1_1ss4GA	AAAAGTAATTGTGGTTTCTGCC	up	2.6645	1.41386	0.38585	0.593809	0.680592	1.81343	1.25	4	low
1286	bta-mir-1264-p3_1ss4AT	AGATTAAGAGAACCAACA	up	2.77552	1.47276	0.16042	0.256751	1.63342	4.53358	3	10	low
1287	bta-mir-1264-p5_1ss4AT	AGATTAAGAGAACCAACA	up	2.77552	1.47276	0.16042	0.256751	1.63342	4.53358	3	10	low
1288	eca-mir-8969-p3_1ss14GT	GGTGGTTCAGTGGTAGAA	up	4.66287	2.22122	0.03925	0.0518412	1.36118	6.34702	2.5	14	middle
1289	eca-mir-8969-p5_1ss14GT	GGTGGTTCAGTGGTAGAA	up	4.66287	2.22122	0.03925	0.0518412	1.36118	6.34702	2.5	14	middle
