# Supplementary material for: Functional Passenger-Strand miRNAs in Exosomes Derived from Human Colon Cancer Cells and Their Heterogeneous Paracrine Effects
Source: Int J Biol Sci. 2020 Feb 4;16(6):1044–58. doi: 10.7150/ijbs.40787 (PMC7053335; doi:10.7150/ijbs.40787)
Supplement: Supplementary file 3 — Supplementary table 4. [file ijbsv16p1044s3.xlsx]

## Sheet: Sheet1
Table S2. Differentially expressed miRNAs in exosomes
red is pvalue<=0.001,orange is pvalue <=0.01,blue is pvalue<=0.05,green is pvalue <=0.1.
Index	miR_name	miR_seq	up/down	fold_change(SW_620_EXO/NCM_460_EXO)	log2(fold_change)	pvalue(chi_square_2x2)	pvalue(fisher_test)	NCM_460_EXO(norm)	SW_620_EXO(norm)	NCM_460_EXO(raw)	SW_620_EXO(raw)	Expression level
1	hsa-miR-205-5p	TCCTTCATTCCACCGGAGTCTG	down	0.00133793	-9.54579	0	0	34771.3	46.5214	8935	30	high
2	mmu-miR-2137_L-3_1ss16AG	GGCGGGAGCCCCGGGGAG	down	0.00375039	-8.05874	0	0	2480.88	9.30427	637.5	6	middle
3	hsa-miR-3928-3p_R-1	GGAGGAACCTTGGAGCTTCGG	down	0.00545861	-7.51725	0	0	1420.43	7.75356	365	5	middle
4	pal-mir-10001-p5_1ss1AT	TGGGCGGGCGGGGCCGGGG	down	0.00602452	-7.37494	0	0	1801.8	10.855	463	7	middle
5	mmu-miR-2137_L-1R-1_1ss16AG	CCGGCGGGAGCCCCGGGGA	down	0.0063587	-7.29705	0	0	1463.23	9.30427	376	6	middle
6	mmu-mir-6236-p5_1	AATCAACTAGCCCTGAAA	down	0.00770499	-7.01999	0	0	5333.41	41.0939	1370.5	26.5	high
7	mmu-mir-6236-p5_2	AATCAACTAGCCCTGAAAATGGA	down	0.00770499	-7.01999	0	0	5333.41	41.0939	1370.5	26.5	high
8	mmu-mir-6236-p3_2	CCGAATCAACTAGCCCTGA	down	0.00915865	-6.77065	0	0	4994.84	45.746	1283.5	29.5	high
9	mmu-mir-6236-p3_1	AATCAACTAGCCCTGAAAA	down	0.00915865	-6.77065	0	0	4994.84	45.746	1283.5	29.5	high
10	hsa-mir-619-p5_1ss18AG	CACCTCAGCCTCCCAAAGTGC	down	0.0100283	-6.63977	0	0	5257.52	52.7242	1351	34	high
11	hsa-mir-4472-2-p3_1ss12CT	GAGTCTTGCTCTGTCGCCCAGGC	down	0.0103055	-6.60044	0	5.79537e-224	902.847	9.30427	232	6	middle
12	hsa-mir-3648-1-p5	GGGGGAGCCGCGGGGATCG	down	0.0111932	-6.48123	0	3.49439e-170	692.701	7.75356	178	5	middle
13	hsa-miR-378d_R-1	ACTGGACTTGGAGTCAGAA	down	0.0113442	-6.46191	0	0	6834.85	77.5356	1756.32	50	high
14	mmu-mir-6236-p3_1ss22GC	AAATGGATGGCGCTGGAGCGTCGGG	down	0.0155097	-6.01069	0	0	4549.26	70.5574	1169	45.5	high
15	hsa-miR-378d_1ss20AG	ACTGGACTTGGAGTCAGAAG	down	0.0158259	-5.98157	0	0	55443.5	877.444	14247	565.833	high
16	hsa-miR-378c_R-5	ACTGGACTTGGAGTCAGAAG	down	0.0158259	-5.98157	0	0	55443.5	877.444	14247	565.833	high
17	mmu-mir-6236-p3_1ss23GC	AAAATGGATGGCGCTGGAGCGTCGGG	down	0.0160961	-5.95714	0	0	9682.25	155.847	2488	100.5	high
18	hsa-miR-185-3p_R-1	AGGGGCTGGCTTTCCTCTGGT	down	0.0167194	-5.90233	0	7.0249e-133	556.496	9.30427	143	6	middle
19	hsa-miR-130a-3p	CAGTGCAATGTTAAAAGGGCAT	down	0.0168247	-5.89328	0	0	1751.21	29.4635	450	19	middle
20	hsa-miR-143-5p	GGTGCAGTGCTGCATCTCTGGT	down	0.0175584	-5.83169	0	0	3179.42	55.8256	817	36	middle
21	hsa-miR-30a-5p_R+2	TGTAAACATCCTCGACTGGAAGCT	down	0.0180651	-5.79065	0	0	26696.2	482.271	6860	311	high
22	hsa-miR-27a-5p	AGGGCTTAGCTGCTTGTGAGCA	down	0.0186787	-5.74246	1.7459e-88	4.98378e-118	498.122	9.30427	128	6	middle
23	hsa-miR-138-5p	AGCTGGTGTTGTGAATCAGGCCG	down	0.0202127	-5.62859	0	3.54722e-125	537.038	10.855	138	7	middle
24	hsa-miR-127-3p_R-1	TCGGATCCGTCTGAGCTTGGC	down	0.0227423	-5.45848	0	0	11114.4	252.766	2856	163	high
25	hsa-miR-145-3p	GGATTCCTGGAAATACTGTTCT	down	0.0229659	-5.44436	0	0	3848.77	88.3906	989	57	high
26	hsa-miR-143-3p_R+1	TGAGATGAAGCACTGTAGCTCT	down	0.0231611	-5.43215	0	0	449256	10405.3	115443	6710	high
27	cfa-miR-429	TAATACTGTCTGGTAATGCCGT	down	0.0252557	-5.30725	0	1.99327e-249	1105.21	27.9128	284	18	middle
28	hsa-miR-1285-5p_L-1R+2	ATCTCACTTTGTTGCCCAGGCT	down	0.0278771	-5.16478	0	4.24293e-211	945.654	26.3621	243	17	middle
29	mmu-miR-5106_R-4_1ss1AG	GGGTCTGTAGCTCAGTTGG	down	0.0288057	-5.1175	3.9688e-56	6.83496e-73	323.001	9.30427	83	6	middle
30	hsa-miR-20b-5p	CAAAGTGCTCATAGTGCAGGTAG	down	0.0290417	-5.10573	0	7.64278e-170	765.344	22.2269	196.667	14.3333	middle
31	hsa-miR-136-3p	CATCATCGTCTCAAATGAGTCT	down	0.030319	-5.04363	1.045e-61	1.89703e-79	358.025	10.855	92	7	middle
32	hsa-miR-141-3p_R+1	TAACACTGTCTGGTAAAGATGGC	down	0.0314446	-4.99104	0	0	4290.47	134.912	1102.5	87	high
33	hsa-miR-486-3p	CGGGGCAGCTCAGTACAGGAT	down	0.0316253	-4.98278	3.7638e-22	7.96438e-28	122.585	3.87678	31.5	2.5	middle
34	hsa-miR-199a-5p	CCCAGTGTTCAGACTACCTGTTC	down	0.0355277	-4.81491	0	0	2728	96.9195	701	62.5	middle
35	bta-mir-2887-1-p5_1ss20AT_1	ACCGGGGTCCGGTGCGGAGTG	down	0.0355331	-4.81469	5.1385e-52	5.67947e-66	305.489	10.855	78.5	7	middle
36	bta-mir-2887-1-p5_1ss20AT_2	ACCGGGGTCCGGTGCGGAGTGCC	down	0.0355331	-4.81469	5.1385e-52	5.67947e-66	305.489	10.855	78.5	7	middle
37	hsa-miR-145-5p	GTCCAGTTTTCCCAGGAATCCCT	down	0.0424229	-4.55901	0	0	8370.79	355.113	2151	229	high
38	bta-miR-378c	ACTGGACTTGGAGTCAGAAGT	down	0.0432458	-4.5313	5.6254e-42	2.58186e-52	251.007	10.855	64.5	7	middle
39	mmu-mir-6236-p3_1ss4TC	CCCCGAAAATGGATGGCGCTG	down	0.0433129	-4.52906	5.2596e-16	2.18374e-19	89.5063	3.87678	23	2.5	middle
40	hsa-miR-129-5p	CTTTTTGCGGTCTGGGCTTGC	down	0.0457271	-4.45081	1.4703e-20	9.16249e-26	118.693	5.42749	30.5	3.5	middle
41	hsa-miR-99a-5p	AACCCGTAGATCCGATCTTGTG	down	0.0486524	-4.36135	0	0	38853.5	1890.32	9984	1219	high
42	hsa-miR-133b_R-1	TTTGGTCCCCTTCAACCAGCT	down	0.0498098	-4.32743	1.7572e-24	3.82579e-30	145.286	7.23665	37.3333	4.66667	middle
43	hsa-mir-8086-p3_1ss2GT	TTGCTCTGTTGCCCAGGC	down	0.0513821	-4.28259	0	0	2897.28	148.868	744.5	96	middle
44	bta-miR-378_R+1_1ss22CA	ACTGGACTTGGAGTCAGAAGGAT	down	0.0525911	-4.24904	0	4.42836e-151	766.641	40.3185	197	26	middle
45	hsa-miR-363-3p	AATTGCACGGTATCCATCTGTA	down	0.0526293	-4.24799	9.8726e-66	1.86358e-81	412.507	21.71	106	14	middle
46	cja-mir-9954-p5_1ss7GC	CCTCGGCCTCCCAAAGTGC	down	0.0528042	-4.2432	0	0	6020.27	317.896	1547	205	high
47	mmu-miR-434-3p	TTTGAACCATCACTCGACTCCT	down	0.0585998	-4.09296	8.1469e-22	6.78776e-26	132.314	7.75356	34	5	middle
48	bta-miR-2478_L-2	ATCCCACTTCTGACACCA	down	0.0608787	-4.03792	5.3396e-44	6.50687e-54	280.194	17.0578	72	11	middle
49	hsa-miR-200c-3p	TAATACTGCCGGGTAATGATGGA	down	0.0610561	-4.03372	0	0	26655.4	1627.47	6849.5	1049.5	high
50	hsa-miR-378a-3p	ACTGGACTTGGAGTCAGAAGGC	down	0.0641298	-3.96286	0	0	264945	16990.9	68081.7	10956.8	high
51	bta-miR-345-3p_L+1	CCCTGAACTAGGGGTCTGGAG	down	0.0664131	-3.91239	5.8928e-19	2.09484e-22	116.747	7.75356	30	5	middle
52	bta-miR-378_L-1R+1	CTGGACTTGGAGTCAGAAGGCT	down	0.0668416	-3.90311	0	2.69534e-220	1206.39	80.637	310	52	middle
53	hsa-miR-378i_R+1_1ss9AT	ACTGGACTTGGAGTCAGAAGGT	down	0.0675826	-3.8872	0	0	2099.51	141.89	539.5	91.5	middle
54	hsa-miR-182-3p_L+2R-1	GGTGGTTCTAGACTTGCCAACT	down	0.0741356	-3.75369	8.1685e-26	4.7588e-31	167.338	12.4057	43	8	middle
55	hsa-miR-4508_L+2R-1	AAGCGGGGCTGGGCGCGC	down	0.075123	-3.7346	7.8086e-70	3.94708e-84	474.773	35.6664	122	23	middle
56	hsa-miR-4484_L+2R-4	AAAAAAGGCGGGAGAAGC	down	0.0759007	-3.71974	1.6139e-48	2.43468e-58	326.893	24.8114	84	16	middle
57	hsa-miR-193b-5p	CGGGGTTTTGAGGGCGAGATGA	down	0.0782726	-3.67535	1.1581e-32	3.99197e-39	217.928	17.0578	56	11	middle
58	hsa-miR-320a-3p	AAAAGCTGGGTTGAGAGGGCGA	down	0.0784574	-3.67195	0	0	366559	28759.3	94192.9	18545.9	high
59	hsa-miR-7977_1ss6AG	TTCCCGGCCAACGCACCA	down	0.0796957	-3.64935	1.0844e-23	2.84833e-28	155.663	12.4057	40	8	middle
60	hsa-miR-935_L-1	CAGTTACCGCTTCCGCTACCGC	down	0.0841856	-3.57028	3.8226e-40	5.41134e-48	276.302	23.2607	71	15	middle
61	cgr-miR-1260	ATCCCACCGCTGCCACCA	down	0.0857486	-3.54374	5.9154e-23	4.51561e-27	153.717	13.1811	39.5	8.5	middle
62	hsa-mir-7851-p5_1ss6TG	CCTCAGCCTCCCAAGTAGC	down	0.0857618	-3.54352	0	0	2965.38	254.317	762	164	middle
63	pal-miR-9993a-3p_1ss11GA	ATCTCGGTGGAACCTCCA	down	0.0857836	-3.54315	1.823e-40	4.83205e-48	280.194	24.036	72	15.5	middle
64	pal-miR-9995-3p	ATCTCGGTGGAACCTCCA	down	0.0857836	-3.54315	1.823e-40	4.83205e-48	280.194	24.036	72	15.5	middle
65	hsa-miR-125b-1-3p	ACGGGTTAGGCTCTTGGGAGCT	down	0.0866258	-3.52906	5.655e-14	6.05863e-16	89.5063	7.75356	23	5	middle
66	hsa-miR-548ae-5p	AAAAGTAATTGTGGTTTTTG	down	0.0890908	-3.48858	7.8923e-06	3.26718e-06	31.911	2.84297	8.2	1.83333	middle
67	mmu-miR-3968_L-3_1ss14AT	ATCCCACTCCTGACACCA	down	0.0905633	-3.46493	2.8882e-13	3.10533e-15	85.6148	7.75356	22	5	middle
68	mmu-miR-1983	CTCACCTGGAGCATGTTTTCT	down	0.0948759	-3.39781	0	0	3595.82	341.157	924	220	middle
69	hsa-miR-223-3p_R+1	TGTCAGTTTGTCAAATACCCCAA	down	0.0952884	-3.39156	1.8576e-73	4.66549e-87	537.038	51.1735	138	33	middle
70	hsa-miR-125b-5p	TCCCTGAGACCCTAACTTGTGA	down	0.0990294	-3.336	0	0	11164.9	1105.66	2869	713	high
71	nle-miR-378d_R+3	ACTGGACTTGGAGTCAGAAGGCT	down	0.101683	-3.29785	0	0	2348.57	238.81	603.5	154	middle
72	hsa-miR-874-3p_R+1	CTGCCCTGGCCCGAGGGACCGAC	down	0.102833	-3.28162	4.0584e-33	1.78935e-38	241.278	24.8114	62	16	middle
73	hsa-miR-199a-3p_R-1	ACAGTAGTCTGCACATTGGTT	down	0.102947	-3.28002	0	0	2485.42	255.867	638.667	165	middle
74	hsa-miR-409-5p	AGGTTACCCGAGCAACTTTGCAT	down	0.103951	-3.26602	3.1592e-13	2.6581e-15	89.5063	9.30427	23	6	middle
75	hsa-miR-203a-3p	GTGAAATGTTTAGGACCACTAG	down	0.125334	-2.99615	0	0	8141.18	1020.37	2092	658	high
76	hsa-miR-411-5p	TAGTAGACCGTATAGCGTACG	down	0.127513	-2.97128	7.3243e-25	2.94811e-28	194.579	24.8114	50	16	middle
77	hsa-miR-193a-5p	TGGGTCTTTGCGGGCGAGATGA	down	0.129901	-2.94452	0	6.59158e-122	883.389	114.753	227	74	middle
78	hsa-mir-3960-p3_1ss16AT	CGGCGGCGGCGGCGGTGG	down	0.132826	-2.91239	4.7655e-48	7.26049e-55	396.941	52.7242	102	34	middle
79	mmu-mir-6240-p5_1ss19GT	TCTGCCCAGTGCTCTGAAT	down	0.134824	-2.89085	0	1.64978e-139	1035.16	139.564	266	90	middle
80	mmu-mir-6240-p5	TGATTTCTGCCCAGTGCTCTG	down	0.141766	-2.81841	1.4757e-24	2.00832e-27	202.362	28.6882	52	18.5	middle
81	bta-miR-1246_R+2_1ss1AN	NATGGATTTTTGGAGCAGGGA	down	0.142314	-2.81285	0.00017752	0.000183378	27.2411	3.87678	7	2.5	middle
82	eca-mir-8986a-p5_1ss1GA	ATCGAGGCTAGAGTCACGCTTGG	down	0.14943	-2.74246	2.2235e-08	2.82227e-09	62.2653	9.30427	16	6	middle
83	hsa-miR-3934-5p	TCAGGTGTGGAAACTGAGGCAG	down	0.150837	-2.72894	7.1541e-77	3.82795e-87	688.81	103.898	177	67	middle
84	hsa-miR-126-3p	TCGTACCGTGAGTAATAATGCG	down	0.151165	-2.7258	0	0	8822.21	1333.61	2267	860	high
85	hsa-let-7c-5p	TGAGGTAGTAGGTTGTATGGTT	down	0.16094	-2.63541	0	1.62575e-172	1435.67	231.056	368.917	149	middle
86	hsa-miR-144-3p	TACAGTATAGATGATGTACT	down	0.161632	-2.62922	0	2.6688e-116	969.003	156.622	249	101	middle
87	hsa-miR-494-3p_R+1	TGAAACATACACGGGAAACCTCT	down	0.162793	-2.61889	2.5735e-68	8.18092e-77	638.219	103.898	164	67	middle
88	hsa-miR-491-5p_R+1	AGTGGGGAACCCTTCCATGAGGA	down	0.166033	-2.59046	1.939e-35	7.35038e-40	326.893	54.2749	84	35	middle
89	hsa-miR-4488_L+1R-1	GAGGGGGCGGGCTCCGGC	down	0.166914	-2.58282	0	1.36319e-154	1319.25	220.201	339	142	middle
90	hsa-miR-365b-3p	TAATGCCCCTAAAAATCCTTAT	down	0.169812	-2.55799	2.4045e-83	7.97054e-94	803.611	136.463	206.5	88	high
91	bta-miR-339a_R+1	TCCCTGTCCTCCAGGAGCTCACT	down	0.170777	-2.54982	7.4502e-10	9.51206e-11	81.7232	13.9564	21	9	middle
92	hsa-miR-150-5p	TCTCCCAACCCTTGTACCAGTG	down	0.175331	-2.51185	8.8913e-31	2.59199e-34	291.868	51.1735	75	33	middle
93	hsa-miR-338-3p_R-1	TCCAGCATCAGTGATTTTGTT	down	0.181127	-2.46493	1.2517e-05	7.33907e-06	42.8074	7.75356	11	5	middle
94	hsa-miR-100-5p	AACCCGTAGATCCGAACTTGTG	down	0.181613	-2.46106	0	0	48695.3	8843.71	12513	5703	high
95	hsa-miR-497-5p_R+1	CAGCAGCACACTGTGGTTTGTA	down	0.183913	-2.4429	5.8025e-31	2.49373e-34	303.543	55.8256	78	36	middle
96	hsa-miR-105-5p	TCAAATGCTCAGACTCCTGTGGT	down	0.185957	-2.42696	0.00035193	0.000194213	29.1868	5.42749	7.5	3.5	middle
97	hsa-miR-139-5p	TCTACAGTGCACGTGTCTCCAGT	down	0.189752	-2.39781	4.6446e-17	1.42314e-18	163.446	31.0142	42	20	middle
98	hsa-miR-1303_L+1	TTTTAGAGACGGGGTCTTGCTCT	down	0.205277	-2.28436	6.9796e-36	2.17667e-39	385.266	79.0863	99	51	middle
99	hsa-miR-486-5p	TCCTGTACTGAGCTGCCCCGAG	down	0.212385	-2.23524	0	3.74921e-217	2270.74	482.271	583.5	311	middle
100	mmu-mir-6240-p3_1ss25GT	GTGATTTCTGCCCAGTGCTCTGAATG	down	0.218739	-2.19272	1.5673e-78	3.67087e-86	914.521	200.042	235	129	middle
101	hsa-miR-495-3p_R+1	AAACAAACATGGTGCACTTCTTT	down	0.221377	-2.17542	0.00026027	0.00031234	35.0242	7.75356	9	5	middle
102	hsa-miR-30c-5p_R+1	TGTAAACATCCTACACTCTCAGCT	down	0.223856	-2.15935	0	0	5385.95	1205.68	1384	777.5	high
103	mmu-miR-215-5p_R+1	ATGACCTATGATTTGACAGACA	down	0.226366	-2.14327	2.9053e-69	1.46464e-75	828.906	187.636	213	121	middle
104	PC-3p-9634_228	NGCCTGTCTGAGCGTCGCT	down	0.235941	-2.0835	6.6549e-25	7.95196e-27	295.76	69.782	76	45	middle
105	hsa-miR-144-5p_R+1	GGATATCATCATATACTGTAAGT	down	0.237392	-2.07466	6.4634e-16	3.35498e-17	182.904	43.4199	47	28	middle
106	hsa-miR-188-5p	CATCCCTTGCATGGTGGAGGG	down	0.239087	-2.06439	0.00020382	0.00011881	38.9158	9.30427	10	6	middle
107	mmu-mir-6240-p3_1ss24GT	TGATTTCTGCCCAGTGCTCTGAATG	down	0.242761	-2.04239	9.8638e-76	4.43795e-82	970.949	235.708	249.5	152	middle
108	hsa-miR-193b-3p	AACTGGCCCTCAAAGTCCCGCT	down	0.244095	-2.03448	0	0	7864.88	1919.78	2021	1238	high
109	bta-mir-1246-p5_1ss16AG	GATTTTTGGAGCAGGGAG	down	0.24587	-2.02403	1.9623e-08	6.36889e-09	91.4521	22.4853	23.5	14.5	middle
110	hsa-miR-195-5p_R+1	TAGCAGCACAGAAATATTGGCA	down	0.248732	-2.00734	3.375e-47	5.57136e-51	610.978	151.97	157	98	middle
111	hsa-miR-1287-5p	TGCTGGATCAGTGGTTCGAGTC	down	0.250208	-1.9988	1.8064e-26	2.05706e-28	334.676	83.7384	86	54	middle
112	bta-miR-11980_R-2_1ss4CG	AGGGAACGGGCTTGGCGG	down	0.250828	-1.99523	0	0	6973.71	1749.2	1792	1128	high
113	hsa-miR-451a_R-1	AAACCGTTACCATTACTGAGT	down	0.255173	-1.97045	0	3e-299	3798.18	969.195	976	625	high
114	hsa-let-7a-3p_R+1	CTATACAATCTACTGTCTTTCT	down	0.276274	-1.85583	6.9763e-54	8.34133e-58	786.748	217.358	202.167	140.167	middle
115	hsa-miR-148a-5p	AAAGTTCTGAGACACTCCGACT	down	0.278935	-1.842	2.4487e-32	1.59871e-34	466.99	130.26	120	84	middle
116	hsa-miR-1246_R+1	AATGGATTTTTGGAGCAGGG	down	0.287594	-1.7979	0	0	15795.9	4542.81	4059	2929.5	high
117	hsa-miR-126-5p	CATTATTACTTTTGGTACGCG	down	0.290276	-1.7845	0	6.74463e-101	1490.48	432.649	383	279	middle
118	hsa-miR-199b-5p	CCCAGTGTTTAGACTATCTGTTC	down	0.29032	-1.78428	1.1797e-86	9.96631e-93	1362.05	395.432	350	255	middle
119	PC-5p-92669_14	AGTACCTGCAGGAAAGGAC	down	0.298859	-1.74246	0.0034181	0.00371372	31.1326	9.30427	8	6	middle
120	hsa-miR-16-2-3p_L+1R-1	ACCAATATTACTGTGCTGCTTT	down	0.309928	-1.69	7.3116e-74	2.68903e-78	1260.87	390.779	324	252	middle
121	bta-miR-150	TCTCCCAACCCTTGTACCAGTGT	down	0.326028	-1.61693	0.0012383	0.00123659	42.8074	13.9564	11	9	middle
122	hsa-miR-340-3p_R+1	TCCGTCTCAGTTACTTTATAGCC	down	0.332066	-1.59046	0.018642	0.0294732	23.3495	7.75356	6	5	middle
123	hsa-miR-1260b_R-1	ATCCCACCACTGCCACCA	down	0.332066	-1.59046	2.5353e-06	2.02432e-06	93.3979	31.0142	24	20	middle
124	hsa-miR-1285-3p	TCTGGGCAACAAAGTGAGACCT	down	0.332066	-1.59046	6.0477e-15	9.1987e-16	256.844	85.2891	66	55	middle
125	bta-miR-2904_L-1R+3	GGAGCCTCGGTTGGCCTCGGA	down	0.332633	-1.588	0	0	30969.2	10301.4	7958	6643	high
126	oga-miR-100_R+1	AACCCGTAGATCCGAACTTGTGA	down	0.347469	-1.52505	0	1.16936e-132	2584.01	897.862	664	579	high
127	hsa-miR-190a-5p_R+1	TGATATGTTTGATATATTAGGTT	down	0.348669	-1.52007	0.0089677	0.0123925	31.1326	10.855	8	7	middle
128	hsa-miR-1291_R+2	TGGCCCTGACTGAAGACCAGCAGTTG	down	0.349884	-1.51505	7.2535e-17	1.59182e-17	319.11	111.651	82	72	middle
129	hsa-miR-532-3p	CCTCCCACACCCAAGGCTTGCA	down	0.354203	-1.49735	0.0062265	0.00508267	35.0242	12.4057	9	8	middle
130	hsa-miR-99b-3p_R+1	CAAGCTCGTGTCTGTGGGTCCGT	down	0.354529	-1.49602	2.2445e-26	1.75626e-27	529.255	187.636	136	121	middle
131	hsa-miR-92b-3p	TATTGCACTCGTCCCGGCCTCC	down	0.355667	-1.4914	0	6.42357e-208	4237.93	1507.29	1089	972	high
132	hsa-miR-671-5p_R+1	AGGAAGCCCTGGAGGGGCTGGAGG	down	0.360241	-1.47297	1.15e-36	2.76827e-38	770.533	277.577	198	179	middle
133	hsa-miR-3065-5p	TCAACAAAATCACTGATGCTGGA	down	0.361411	-1.46829	4.175e-09	1.94044e-09	167.338	60.4778	43	39	middle
134	hsa-miR-22-5p_R-1	AGTTCTTCAGTGGCAAGCTTT	down	0.362059	-1.4657	9.1375e-67	5.70991e-70	1447.67	524.141	372	338	middle
135	pal-mir-9226-p5_1ss18CT	TCCCTGTTCGGGCGCCAT	down	0.362253	-1.46493	0.0030127	0.00379685	42.8074	15.5071	11	10	middle
136	hsa-miR-125a-5p_R-1	TCCCTGAGACCCTTTAACCTGTG	down	0.378733	-1.40075	0	0	10445	3955.87	2684	2551	high
137	hsa-miR-331-5p_R-1	CTAGGTATGGTCCCAGGGATC	down	0.39	-1.35845	5.6415e-16	1.89652e-16	365.809	142.665	94	92	middle
138	hsa-miR-23a-3p_R+1	ATCACATTGCCAGGGATTTCCA	down	0.391788	-1.35186	0	0	57128.4	22382.2	14680	14433.5	high
139	hsa-miR-592	TTGTGTCAATATGCGATGATGT	down	0.398479	-1.32743	0.030606	0.0493462	27.2411	10.855	7	7	middle
140	hsa-miR-23a-5p	GGGGTTCCTGGGGATGGGATTT	down	0.403864	-1.30806	4.1191e-12	1.67401e-12	287.977	116.303	74	75	middle
141	hsa-miR-99b-5p	CACCCGTAGAACCGACCTTGCG	down	0.404547	-1.30562	0	0	18909.2	7649.66	4859	4933	high
142	hsa-miR-339-5p	TCCCTGTCCTCCAGGAGCTCACG	down	0.414727	-1.26976	1.0171e-70	2.27594e-73	2004.16	831.182	515	536	high
143	hsa-miR-10b-5p_R-1	TACCCTGTAGAACCGAATTTGT	down	0.437295	-1.19332	0	3.49431e-101	3156.07	1380.13	811	890	high
144	hsa-miR-181b-5p_R+1	AACATTCATTGCTGTCGGTGGGTT	down	0.442114	-1.17751	0	6.43627e-212	6858.91	3032.42	1762.5	1955.5	high
145	hsa-miR-326_R+1	CCTCTGGGCCCTTCCTCCAGT	down	0.444813	-1.16873	2.2287e-06	1.50468e-06	167.338	74.4342	43	48	middle
146	hsa-miR-410-3p	AATATAACACAGATGGCCTGT	down	0.446296	-1.16393	0.00032732	0.000334344	97.2895	43.4199	25	28	middle
147	hsa-miR-1307-3p_R+1	ACTCGGCGTGGCGTCGGTCGTGG	down	0.449566	-1.1534	5.013e-88	1.18691e-90	3035.43	1364.63	780	880	middle
148	hsa-miR-362-5p	AATCCTTGGAACCTAGGTGTGAGT	down	0.452327	-1.14456	1.7354e-05	1.48134e-05	143.988	65.1299	37	42	middle
149	hsa-miR-328-3p	CTGGCCCTCTCTGCCCTTCCGT	down	0.453007	-1.14239	6.3613e-12	2.95865e-12	369.7	167.477	95	108	middle
150	hsa-miR-4516_L+1	GGGGAGAAGGGTCGGGGC	down	0.455404	-1.13478	2.7415e-08	2.66914e-08	245.17	111.651	63	72	middle
151	bta-miR-1246_R+2	AATGGATTTTTGGAGCAGGGA	down	0.474796	-1.07462	0	2.26659e-189	7436.81	3530.97	1911	2277	high
152	hsa-miR-24-2-5p_L+1R+1	GTGCCTACTGAGCTGAAACACAGT	down	0.481743	-1.05366	1.1529e-07	9.64677e-08	260.736	125.608	67	81	middle
153	hsa-miR-3909	TGTCCTCTAGGGCCTGCAGTCT	down	0.498098	-1.0055	0.0059166	0.006919	77.8316	38.7678	20	25	middle
154	hsa-let-7e-3p	CTATACGGCCTCCTAGCTTTCC	down	-inf	-inf	3.443e-13	3.01773e-17	62.2653	0	16	0	middle
155	hsa-let-7g-3p_R+1	CTGTACAGGCCACTGCCTTGCT	up	inf	inf	2.3792e-10	3.29697e-12	0	34.1157	0	22	middle
156	hsa-miR-10b-3p_L-1	CAGATTCGATTCTAGGGGAAT	up	inf	inf	1.119e-06	1.76182e-07	0	20.1593	0	13	middle
157	hsa-miR-19b-1-5p	AGTTTTGCAGGTTTGCATCCAGC	up	inf	inf	2.8909e-06	3.83412e-07	0	18.6085	0	12	middle
158	hsa-miR-20a-3p_R+1	ACTGCATTATGAGCACTTAAAGT	up	inf	inf	1.299e-21	4.56108e-27	0	77.5356	0	50	middle
159	hsa-miR-23c_L+1R-1_1ss15TG	CATCACATTGCCAGGGATTACC	down	-inf	-inf	0.0101	0.00927025	7.78316	0	2	0	low
160	hsa-miR-23b-5p_L-1	GGGTTCCTGGCATGCTGATTT	up	inf	inf	1.3721e-35	2.64691e-45	0	131.811	0	85	middle
161	hsa-miR-24-1-5p_L+1	GTGCCTACTGAGCTGATATCAGT	up	inf	inf	1.5428e-09	3.39802e-11	0	31.0142	0	20	middle
162	hsa-miR-26b-3p_R+1	CCTGTTCTCCATTACTTGGCTC	up	inf	inf	1.6893e-07	1.70944e-08	0	23.2607	0	15	middle
163	hsa-miR-29b-1-5p	GCTGGTTTCATATGGTGGTTTAGA	up	inf	inf	0.00093917	0.000913454	0	9.30427	0	6	middle
164	hsa-miR-29c-5p_L-2R+3	ACCGATTTCTCCTGGTGTTCAGA	up	inf	inf	0.0025285	0.00198788	0	7.75356	0	5	middle
165	hsa-miR-29b-2-5p_R+1	CTGGTTTCACATGGTGGCTTAGA	down	-inf	-inf	2.6784e-07	6.47639e-09	31.1326	0	8	0	middle
166	hsa-miR-30b-3p	CTGGGAGGTGGATGTTTACTTC	up	inf	inf	5.3492e-16	1.22635e-19	0	55.8256	0	36	middle
167	hsa-miR-30a-3p	CTTTCAGTCGGATGTTTGCAGC	down	-inf	-inf	0	0	1591.66	0	409	0	middle
168	hsa-miR-30c-2-3p	CTGGGAGAAGGCTGTTTACTCT	down	-inf	-inf	7.8479e-25	7.30737e-34	124.531	0	32	0	middle
169	hsa-miR-30c-1-3p	CTGGGAGAGGGTTGTTTACTCC	up	inf	inf	0.00035264	0.000192879	0	10.855	0	7	middle
170	hsa-mir-33a-p3	TGTTCTGGTGGTACCCATG	up	inf	inf	0.0025285	0.00198788	0	7.75356	0	5	middle
171	hsa-miR-34a-3p	CAATCAGCAAGTATACTGCCCT	up	inf	inf	0.0025285	0.00198788	0	7.75356	0	5	middle
172	hsa-miR-34c-5p	AGGCAGTGTAGTTAGCTGATTGC	down	-inf	-inf	0	0	2338.84	0	601	0	middle
173	hsa-miR-95-5p_L+1R-1	CTCAATAAATGTCTGTTGAAT	down	-inf	-inf	1.4906e-06	8.59421e-08	27.2411	0	7	0	middle
174	hsa-miR-98-3p_1ss22CT	CTATACAACTTACTACTTTCCT	up	inf	inf	2.1747e-14	1.3027e-17	0	49.6228	0	32	middle
175	cja-mir-103a-1-p5	CTGCGTCTTTGTGCTTTC	up	inf	inf	8.1915e-25	4.04177e-31	0	89.9413	0	58	middle
176	hsa-miR-125b-2-3p_L-2R+2	ACAAGTCAGGCTCTTGGGACCT	down	-inf	-inf	2.0525e-36	1.39238e-50	186.796	0	48	0	middle
177	hsa-miR-125a-3p_R-1	ACAGGTGAGGTTCTTGGGAGC	down	-inf	-inf	3.3365e-21	1.20387e-28	105.073	0	27	0	middle
178	hsa-miR-127-5p_R-1	CTGAAGCTCAGAGGGCTCTGA	down	-inf	-inf	5.8596e-61	8.22707e-86	319.11	0	82	0	middle
179	hsa-miR-128-1-5p	CGGGGCCGTAGCACTGTCTGAGA	up	inf	inf	0.00035264	0.000192879	0	10.855	0	7	middle
180	hsa-miR-133a-5p	AGCTGGTAAAATGGAACCAAAT	up	inf	inf	8.2342e-05	4.07267e-05	0	13.1811	0	8.5	middle
181	hsa-miR-134-5p	TGTGACTGGTTGACCAGAGGGG	down	-inf	-inf	5.2504e-27	5.53906e-37	136.205	0	35	0	middle
182	hsa-miR-135a-5p	TATGGCTTTTTATTCCTATGTGA	up	inf	inf	0	2.17688e-205	0	605.553	0	390.5	middle
183	hsa-miR-135a-2-3p_R-1	ATGTAGGGATGGAAGCCATGA	up	inf	inf	5.1804e-26	8.27996e-33	0	94.5934	0	61	middle
184	hsa-miR-135b-3p	ATGTAGGGCTAAAAGCCATGGG	up	inf	inf	1.3073e-19	2.2947e-24	0	69.782	0	45	middle
185	hsa-miR-141-5p	CATCTTCCAGTACAGTGTTGGA	down	-inf	-inf	8.3697e-06	1.19409e-06	23.3495	0	6	0	middle
186	hsa-miR-148b-5p_L+1	GAAGTTCTGTTATACACTCAGGC	up	inf	inf	2.0564e-22	4.42532e-28	0	80.637	0	52	middle
187	hsa-miR-152-5p	AGGTTCTGTGATACACTCCGACT	down	-inf	-inf	8.3697e-06	1.19409e-06	23.3495	0	6	0	middle
188	hsa-miR-153-3p_R+2	TTGCATAGTCACAAAAGTGATCAT	up	inf	inf	5.4365e-35	2.72813e-44	0	129.484	0	83.5	middle
189	hsa-miR-155-5p_R-1	TTAATGCTAATCGTGATAGGGGT	down	-inf	-inf	6.2674e-22	9.17081e-30	108.964	0	28	0	middle
190	hsa-miR-181b-2-3p_R+1	CTCACTGATCAATGAATGCAA	up	inf	inf	0.0025285	0.00198788	0	7.75356	0	5	middle
191	hsa-miR-184	TGGACGGAGAACTGATAAGGGT	down	-inf	-inf	5.4411e-11	3.44708e-14	50.5905	0	13	0	middle
192	hsa-miR-190b-5p	TGATATGTTTGATATTGGGTTG	up	inf	inf	5.1642e-24	4.16579e-30	0	86.8399	0	56	middle
193	hsa-miR-191-3p_L-1	CTGCGCTTGGATTTCGTCCCC	up	inf	inf	0.0001335	8.86301e-05	0	12.4057	0	8	middle
194	hsa-miR-192-3p	CTGCCAATTCCATAGGTCACAG	up	inf	inf	6.0499e-46	8.20686e-59	0	172.129	0	111	middle
195	hsa-miR-194-3p_R+1	CCAGTGGGGCTGCTGTTATCTGT	up	inf	inf	3.4355e-35	1.25358e-44	0	130.26	0	84	middle
196	hsa-miR-195-3p_R-1	CCAATATTGGCTGTGCTGCTC	down	-inf	-inf	2.6784e-07	6.47639e-09	31.1326	0	8	0	middle
197	hsa-miR-196a-3p_L+1R+1	TCGGCAACAAGAAACTGCCTGAGT	down	-inf	-inf	4.7561e-05	8.75662e-06	19.4579	0	5	0	middle
198	hsa-miR-203b-3p_R-1	TTGAACTGTTAAGAACCACTGG	up	inf	inf	1.5428e-09	3.39802e-11	0	31.0142	0	20	middle
199	hsa-miR-204-5p	TTCCCTTTGTCATCCTATGCCT	down	-inf	-inf	1.178e-22	7.24976e-31	112.856	0	29	0	middle
200	hsa-miR-205-3p	GATTTCAGTGGAGTGAAGTTC	down	-inf	-inf	4.495e-58	6.37313e-82	303.543	0	78	0	middle
201	hsa-miR-210-5p_R+1	AGCCCCTGCCCACCGCACACTGC	up	inf	inf	1.6893e-07	1.70944e-08	0	23.2607	0	15	middle
202	hsa-miR-212-3p	TAACAGTCTCCAGTCACGGCC	up	inf	inf	7.4906e-06	1.81581e-06	0	17.0578	0	11	middle
203	hsa-miR-214-3p	ACAGCAGGCACAGACAGGCAGT	down	-inf	-inf	4.1318e-16	2.01953e-21	77.8316	0	20	0	middle
204	hsa-miR-215-5p_L-1R+2_1ss20AC	TGACCTATGAATTGACAGCCAA	up	inf	inf	0	1.70518e-213	0	629.589	0	406	middle
205	hsa-miR-218-5p	TTGTGCTTGATCTAACCATGT	down	-inf	-inf	3.3365e-21	1.20387e-28	105.073	0	27	0	middle
206	mmu-miR-218-1-3p_R-2	AAACATGGTTCCGTCAAGCA	down	-inf	-inf	4.7561e-05	8.75662e-06	19.4579	0	5	0	middle
207	hsa-miR-219a-1-3p_R+1	AGAGTTGAGTCTGGACGTCCCGT	up	inf	inf	0.00093917	0.000913454	0	9.30427	0	6	middle
208	hsa-miR-219b-5p	AGATGTCCAGCCACAATTCTCG	up	inf	inf	5.0862e-05	1.87145e-05	0	13.9564	0	9	middle
209	hsa-miR-224-3p_L-1	AAATGGTGCCCTAGTGACTACA	up	inf	inf	3.518e-13	6.35873e-16	0	44.9706	0	29	middle
210	hsa-miR-296-3p_L-1R+1	AGGGTTGGGTGGAGGCTCTCCT	down	-inf	-inf	0	8.81046e-134	498.122	0	128	0	middle
211	hsa-miR-299-3p_R-1	TATGTGGGATGGTAAACCGCT	down	-inf	-inf	1.8574e-12	3.78254e-16	58.3737	0	15	0	middle
212	hsa-miR-301b-3p	CAGTGCAATGATATTGTCAAAGC	up	inf	inf	1.3073e-19	2.2947e-24	0	69.782	0	45	middle
213	ptr-mir-320e-p5_1ss6TA	AAAAAAGAAAAGAAAAGAAA	down	-inf	-inf	4.7561e-05	8.75662e-06	19.4579	0	5	0	middle
214	hsa-miR-323b-3p_R-1	CCCAATACACGGTCGACCTCT	down	-inf	-inf	2.9565e-10	4.84288e-13	46.699	0	12	0	middle
215	hsa-miR-323a-3p	CACATTACACGGTCGACCTCT	down	-inf	-inf	3.5252e-29	2.96169e-40	147.88	0	38	0	middle
216	hsa-miR-329-3p	AACACACCTGGTTAACCTCTTT	down	-inf	-inf	3.5276e-06	3.18481e-07	25.2953	0	6.5	0	middle
217	hsa-miR-330-5p_R+1	TCTCTGGGCCTGTGTCTTAGGCT	down	-inf	-inf	1.8574e-12	3.78254e-16	58.3737	0	15	0	middle
218	hsa-miR-342-3p_R+1	TCTCACACAGAAATCGCACCCGTC	down	-inf	-inf	0	3.9812e-170	634.328	0	163	0	high
219	hsa-miR-370-3p	GCCTGCTGGGGTGGAACCTGGT	down	-inf	-inf	1.1893e-14	2.0499e-19	70.0484	0	18	0	middle
220	hsa-miR-371a-5p_R+2	ACTCAAACTGTGGGGGCACTTT	up	inf	inf	1.119e-06	1.76182e-07	0	20.1593	0	13	middle
221	hsa-miR-373-3p	GAAGTGCTTCGATTTTGGGGTGT	down	-inf	-inf	1.4906e-06	8.59421e-08	27.2411	0	7	0	middle
222	hsa-miR-374b-3p	CTTAGCAGGTTGTATTATCATT	up	inf	inf	5.2614e-30	7.11828e-38	0	110.101	0	71	middle
223	hsa-miR-376c-3p	AACATAGAGGAAATTCCACGT	down	-inf	-inf	8.3697e-06	1.19409e-06	23.3495	0	6	0	middle
224	hsa-miR-377-3p	ATCACACAAAGGCAACTTTTGT	down	-inf	-inf	4.7561e-05	8.75662e-06	19.4579	0	5	0	middle
225	hsa-miR-378e_R+1_1ss18GA	ACTGGACTTGGAGTCAGAAC	down	-inf	-inf	0.00013593	3.04791e-05	17.123	0	4.4	0	middle
226	hsa-miR-378j_R+1_1ss14CT	ACTGGATTTGGAGTCAGAAG	down	-inf	-inf	0.0010412	0.000376613	12.6476	0	3.25	0	middle
227	hsa-miR-378g_R+2	ACTGGGCTTGGAGTCAGAAGGC	down	-inf	-inf	3.2055e-62	9.09339e-88	325.92	0	83.75	0	middle
228	hsa-miR-378b_R+2	ACTGGACTTGGAGGCAGAAGG	down	-inf	-inf	2.0773e-13	1.61049e-17	63.4328	0	16.3	0	middle
229	hsa-miR-378f_R+2	ACTGGACTTGGAGCCAGAAGGC	down	-inf	-inf	1.6027e-07	3.41567e-09	32.3001	0	8.3	0	middle
230	hsa-miR-379-5p	TGGTAGACTATGGAACGTAGG	down	-inf	-inf	1.8679e-28	3.57569e-39	143.988	0	37	0	middle
231	hsa-miR-381-3p	TATACAAGGGCAAGCTCTCTGT	down	-inf	-inf	1.3948e-82	3.56486e-117	435.857	0	112	0	middle
232	hsa-miR-382-5p	GAAGTTGTTCGTGGTGGATTCG	down	-inf	-inf	1.1893e-14	2.0499e-19	70.0484	0	18	0	middle
233	hsa-miR-382-3p_R+1	AATCATTCACGGACAACACTTT	down	-inf	-inf	1.6115e-09	3.38882e-12	42.8074	0	11	0	middle
234	hsa-miR-409-3p	GAATGTTGCTCGGTGAACCCCT	down	-inf	-inf	6.1874e-74	1.18834e-104	389.158	0	100	0	middle
235	hsa-miR-411-3p_R-1	TATGTAACACGGTCCACTAAC	down	-inf	-inf	1.0041e-11	4.90498e-15	54.4821	0	14	0	middle
236	hsa-miR-422a_1ss10AG	ACTGGACTTGGGGTCAGAAGGC	down	-inf	-inf	9.6976e-07	4.48407e-08	28.214	0	7.25	0	middle
237	hsa-miR-431-3p_L+2R-3	TGCAGGTCGTCTTGCAGGGCT	down	-inf	-inf	3.443e-13	3.01773e-17	62.2653	0	16	0	middle
238	hsa-miR-433-3p	ATCATGATGGGCTCCTCGGTGT	down	-inf	-inf	8.3697e-06	1.19409e-06	23.3495	0	6	0	middle
239	hsa-miR-449a	TGGCAGTGTATTGTTAGCTGGT	up	inf	inf	0.0001335	8.86301e-05	0	12.4057	0	8	middle
240	hsa-miR-450a-1-3p	ATTGGGAACATTTTGCATGTAT	up	inf	inf	6.0555e-10	7.175e-12	0	32.5649	0	21	middle
241	hsa-miR-450a-2-3p_L-1	TTGGGGACATTTTGCATTCAT	up	inf	inf	0.00093917	0.000913454	0	9.30427	0	6	low
242	hsa-miR-454-3p_R+1	TAGTGCAATATTGCTTATAGGGTT	up	inf	inf	1.1156e-87	7.33622e-114	0	334.954	0	216	middle
243	hsa-mir-466-p5	TGTGTTGCATGTGTGTATATGT	up	inf	inf	2.0566e-24	1.91417e-30	0	88.3906	0	57	middle
244	hsa-miR-466_R-1_1ss22AC	ATACACATACACGCAACACACC	up	inf	inf	1.9478e-05	3.9516e-06	0	15.5071	0	10	middle
245	hsa-miR-483-5p	AAGACGGGAGGAAAGAAGGGAG	up	inf	inf	1.005e-08	3.50219e-10	0	27.9128	0	18	middle
246	hsa-miR-483-3p_L-1R+2	CACTCCTCTCCTCCCGTCTTCT	up	inf	inf	0.00035264	0.000192879	0	10.855	0	7	middle
247	hsa-miR-490-5p	CCATGGATCTCCAGGTGGGT	down	-inf	-inf	8.3697e-06	1.19409e-06	23.3495	0	6	0	middle
248	hsa-miR-490-3p_R+1	CAACCTGGAGGACTCCATGCTGT	down	-inf	-inf	2.7852e-26	7.23991e-36	132.314	0	34	0	middle
249	hsa-miR-493-5p	TTGTACATGGTAGGCTTTCATT	down	-inf	-inf	5.7331e-35	2.65844e-48	179.013	0	46	0	middle
250	hsa-miR-493-3p	TGAAGGTCTACTGTGTGCCAGG	down	-inf	-inf	2.6784e-07	6.47639e-09	31.1326	0	8	0	middle
251	hsa-miR-496_R-1	TGAGTATTACATGGCCAATCT	down	-inf	-inf	4.7561e-05	8.75662e-06	19.4579	0	5	0	middle
252	hsa-mir-497-p3_1ss5CA	AGAGAGAGGGTGGGGGAG	up	inf	inf	1.9478e-05	3.9516e-06	0	15.5071	0	10	middle
253	hsa-miR-501-5p_R+2	AATCCTTTGTCCCTGGGTGAGAGT	up	inf	inf	1.9478e-05	3.9516e-06	0	15.5071	0	10	middle
254	hsa-miR-504-5p	AGACCCTGGTCTGCACTCTATC	up	inf	inf	2.8909e-06	3.83412e-07	0	18.6085	0	12	middle
255	hsa-miR-505-5p_R+1	GGGAGCCAGGAAGTATTGATGTT	up	inf	inf	5.2531e-18	2.43761e-22	0	63.5792	0	41	middle
256	hsa-miR-516a-5p_R-1	TTCTCGAGGAAAGAAGCACTTT	down	-inf	-inf	2.9355e-78	4.71658e-111	412.507	0	106	0	middle
257	hsa-miR-522-3p	AAAATGGTTCCCTTTAGAGTGT	down	-inf	-inf	2.6989e-18	9.71531e-25	89.5063	0	23	0	middle
258	hsa-miR-543	AAACATTCGCGGTGCACTTCTT	down	-inf	-inf	4.7561e-05	8.75662e-06	19.4579	0	5	0	middle
259	hsa-mir-544b-p5_1ss16TG	AAAATGCAGAATCCAGTTCT	up	inf	inf	1.6893e-07	1.70944e-08	0	23.2607	0	15	middle
260	hsa-miR-544b	ACCTGAGGTTGTGCATTTCTAA	up	inf	inf	2.8909e-06	3.83412e-07	0	18.6085	0	12	middle
261	hsa-miR-548d-3p	CAAAAACCACAGTTTCTTTTGC	up	inf	inf	0.032729	0.0445857	0	3.87678	0	2.5	middle
262	hsa-miR-548ay-3p	CAAAACCGCGATTACTCTTGCA	up	inf	inf	5.0862e-05	1.87145e-05	0	13.9564	0	9	middle
263	hsa-miR-548az-5p_L-1R+1_1ss8GA	AAAAGTAATTGTGGTTTTTGCT	down	-inf	-inf	1.4906e-06	8.59421e-08	27.2411	0	7	0	middle
264	hsa-miR-548aa_L-1R-2	AAAACCACAATTACTTTTGCAC	up	inf	inf	2.6808e-05	8.59952e-06	0	14.9902	0	9.66667	middle
265	hsa-miR-548n	CAAAAGTAATTGTGGATTTTGT	up	inf	inf	1.119e-06	1.76182e-07	0	20.1593	0	13	middle
266	hsa-miR-548am-3p_R-1	CAAAAACTGCAGTTACTTTTG	down	-inf	-inf	0.0029748	0.0025471	10.3775	0	2.66667	0	middle
267	hsa-mir-548p-p3_1ss9GA	CAAAAACTACAGTTACTTTTGC	down	-inf	-inf	0.0029748	0.0025471	10.3775	0	2.66667	0	middle
268	hsa-miR-548an_R+1	AAAAGGCATTGTGGTTTTTGC	up	inf	inf	0.0001335	8.86301e-05	0	12.4057	0	8	middle
269	hsa-miR-548av-3p_L+2_1ss9GA	CAAAAACTACAGTTACTTTTGC	down	-inf	-inf	0.0029748	0.0025471	10.3775	0	2.66667	0	middle
270	hsa-miR-570-3p	CGAAAACAGCAATTACCTTTGC	up	inf	inf	4.343e-07	3.72013e-08	0	21.71	0	14	middle
271	hsa-miR-548e-5p	CAAAAGCAATCGCGGTTTTTGC	down	-inf	-inf	2.6784e-07	6.47639e-09	31.1326	0	8	0	middle
272	hsa-miR-548av-5p_R+4	AAAAGTACTTGCGGATTTTGCT	up	inf	inf	8.4085e-17	1.18986e-20	0	58.927	0	38	middle
273	hsa-miR-548ap-5p_R+3	AAAAGTAATTGCGGTCTTTGGT	up	inf	inf	0.0025285	0.00198788	0	7.75356	0	5	middle
274	hsa-mir-548ac-p5_1ss7TA	AAAAGTAATTGTGGTTTTTGCT	down	-inf	-inf	1.4906e-06	8.59421e-08	27.2411	0	7	0	middle
275	hsa-miR-548l	AAAAGTATTTGCGGGTTTTGTC	up	inf	inf	7.4906e-06	1.81581e-06	0	17.0578	0	11	middle
276	hsa-miR-549a-5p	AGCTCATCCATAGTTGTCACTG	up	inf	inf	1.3499e-15	5.80791e-19	0	54.2749	0	35	middle
277	hsa-miR-549a-3p_L+1	GTGACAACTATGGATGAGCTCT	up	inf	inf	1.1156e-87	7.33622e-114	0	334.954	0	216	middle
278	hsa-miR-550a-3-5p_R+1	AGTGCCTGAGGGAGTAAGAGA	up	inf	inf	2.1077e-09	7.39486e-11	0	30.4973	0	19.6667	middle
279	hsa-miR-550a-5p_R-2	AGTGCCTGAGGGAGTAAGAGC	up	inf	inf	2.9204e-15	1.26395e-18	0	52.9827	0	34.1667	middle
280	hsa-miR-551a	GCGACCCACTCTTGGTTTCCA	down	-inf	-inf	6.3937e-14	2.46692e-18	66.1569	0	17	0	middle
281	hsa-miR-552-5p_L+1	TGTTTAACCTTTTGCCTGTTGG	up	inf	inf	2.2563e-12	6.55367e-15	0	41.8692	0	27	middle
282	hsa-miR-552-3p	AACAGGTGACTGGTTAGACAA	up	inf	inf	5.0862e-05	1.87145e-05	0	13.9564	0	9	middle
283	hsa-miR-556-5p_R-1	GATGAGCTCATTGTAATATGA	up	inf	inf	5.0862e-05	1.87145e-05	0	13.9564	0	9	middle
284	hsa-miR-556-3p_R-1	ATATTACCATTAGCTCATCTT	up	inf	inf	7.4906e-06	1.81581e-06	0	17.0578	0	11	middle
285	hsa-mir-558-p5	TGTGTGTGTGTGTGTGTG	down	-inf	-inf	8.8175e-09	4.10578e-11	38.9158	0	10	0	middle
286	hsa-miR-561-5p	ATCAAGGATCTTAAACTTTGCC	down	-inf	-inf	1.2567e-30	3.0932e-42	155.663	0	40	0	middle
287	hsa-miR-561-3p	CAAAGTTTAAGATCCTTGAAGT	down	-inf	-inf	4.7561e-05	8.75662e-06	19.4579	0	5	0	middle
288	hsa-miR-576-5p	ATTCTAATTTCTCCACGTCTTT	up	inf	inf	2.5703e-08	1.65861e-09	0	26.3621	0	17	middle
289	hsa-miR-577_L+1	GTAGATAAAATATTGGTACCTG	up	inf	inf	0	2.85941e-145	0	427.996	0	276	middle
290	hsa-miR-579-5p_R+2	TCGCGGTTTGTGCCAGATGACGAT	up	inf	inf	0.00035264	0.000192879	0	10.855	0	7	middle
291	hsa-miR-579-3p	TTCATTTGGTATAAACCGCGATT	up	inf	inf	9.3568e-11	6.96161e-13	0	35.6664	0	23	middle
292	hsa-miR-590-5p	GAGCTTATTCATAAAAGTGCAG	up	inf	inf	2.1747e-14	1.3027e-17	0	49.6228	0	32	middle
293	hsa-miR-598-3p	TACGTCATCGTTGTCATCGTCA	down	-inf	-inf	9.5734e-54	1.60418e-75	280.194	0	72	0	middle
294	hsa-miR-627-5p_1ss2TG	GGGAGTCTCTAAGAAAAGAGGA	up	inf	inf	0.00093917	0.000913454	0	9.30427	0	6	middle
295	hsa-miR-627-3p_L+1	CTCTTTTCTTTGAGACTCACT	up	inf	inf	2.8909e-06	3.83412e-07	0	18.6085	0	12	middle
296	hsa-miR-628-5p	ATGCTGACATATTTACTAGAGG	up	inf	inf	6.5836e-08	3.60952e-09	0	24.8114	0	16	middle
297	hsa-miR-629-3p	GTTCTCCCAACGTAAGCCCAGC	up	inf	inf	5.2531e-18	2.43761e-22	0	63.5792	0	41	middle
298	hsa-mir-641-p3	TGACTGTCCTATGTCTTTCCT	up	inf	inf	9.3568e-11	6.96161e-13	0	35.6664	0	23	middle
299	hsa-miR-642a-3p_R-1	AGACACATTTGGAGAGGGAAC	up	inf	inf	5.2531e-18	2.43761e-22	0	63.5792	0	41	middle
300	hsa-miR-654-3p_R-2	TATGTCTGCTGACCATCACC	down	-inf	-inf	6.3937e-14	2.46692e-18	66.1569	0	17	0	middle
301	hsa-miR-655-3p	ATAATACATGGTTAACCTCTTT	down	-inf	-inf	8.8175e-09	4.10578e-11	38.9158	0	10	0	middle
302	hsa-mir-663b-p5_1ss3TG	GGGGCCGAGGGCCGTCCGGC	down	-inf	-inf	0	6.54087e-140	521.472	0	134	0	middle
303	hsa-mir-663b-p3	CCCGGCCGTGCCTGAGGTT	down	-inf	-inf	6.3937e-14	2.46692e-18	66.1569	0	17	0	middle
304	hsa-miR-664a-5p_R-2	ACTGGCTAGGGAAAATGATTGG	up	inf	inf	1.3499e-15	5.80791e-19	0	54.2749	0	35	middle
305	hsa-miR-664a-3p	TATTCATTTATCCCCAGCCTACA	up	inf	inf	2.5703e-08	1.65861e-09	0	26.3621	0	17	middle
306	hsa-miR-676-3p	CTGTCCTAAGGTTGTTGAGTT	down	-inf	-inf	4.7561e-05	8.75662e-06	19.4579	0	5	0	middle
307	hsa-miR-708-5p_R-1	AAGGAGCTTACAATCTAGCTGG	down	-inf	-inf	0	1.62293e-280	1046.83	0	269	0	middle
308	hsa-miR-708-3p_R+1	CAACTAGACTGTGAGCTTCTAGA	down	-inf	-inf	2.7852e-26	7.23991e-36	132.314	0	34	0	middle
309	hsa-miR-744-5p_R-1	TGCGGGGCTAGGGCTAACAGC	down	-inf	-inf	0	5.874e-214	797.774	0	205	0	middle
310	hsa-miR-758-3p	TTTGTGACCTGGTCCACTAACC	down	-inf	-inf	8.8175e-09	4.10578e-11	38.9158	0	10	0	middle
311	hsa-miR-766-5p_R-1	AGGAGGAATTGGTGCTGGTCT	up	inf	inf	0.00035264	0.000192879	0	10.855	0	7	middle
312	hsa-miR-766-3p	ACTCCAGCCCCACAGCCTCAGC	up	inf	inf	2.0856e-18	1.12009e-22	0	65.1299	0	42	middle
313	hsa-miR-767-5p_R+1	TGCACCATGGTTGTCTGAGCATGC	down	-inf	-inf	3.3365e-21	1.20387e-28	105.073	0	27	0	middle
314	hsa-miR-873-5p_L+1R-2	TGCAGGAACTTGTGAGTCTC	down	-inf	-inf	7.3692e-51	2.20081e-71	264.627	0	68	0	middle
315	hsa-miR-873-3p	GGAGACTGATGAGTTCCCGGGA	down	-inf	-inf	0	0	1891.31	0	486	0	middle
316	hsa-miR-877-5p_R+3	GTAGAGGAGATGGCGCAGGGGAC	up	inf	inf	4.1661e-53	2.87152e-68	0	200.042	0	129	middle
317	hsa-miR-885-5p	TCCATTACACTACCCTGCCTCT	up	inf	inf	0.00093917	0.000913454	0	9.30427	0	6	low
318	hsa-miR-889-3p	TTAATATCGGACAACCATTGT	down	-inf	-inf	1.6115e-09	3.38882e-12	42.8074	0	11	0	middle
319	hsa-miR-934_R-2	TGTCTACTACTGGAGACACT	down	-inf	-inf	0	0	1735.64	0	446	0	middle
320	hsa-miR-1224-5p_R+2	GTGAGGACTCGGGAGGTGGAG	up	inf	inf	8.4085e-17	1.18986e-20	0	58.927	0	38	middle
321	hsa-miR-1247-5p	ACCCGTCCCGTTCGTCCCCGGA	up	inf	inf	0	2.55937e-276	0	815.674	0	526	middle
322	hsa-miR-1247-3p_L-3	CGGGAACGTCGAGACTGGAGC	up	inf	inf	2.8909e-06	3.83412e-07	0	18.6085	0	12	middle
323	hsa-miR-1250-5p	ACGGTGCTGGATGTGGCCTTT	down	-inf	-inf	4.7561e-05	8.75662e-06	19.4579	0	5	0	middle
324	hsa-miR-1252-5p_R-1	AGAAGGAAATTGAATTCATTT	up	inf	inf	8.2284e-27	8.03343e-34	0	97.6948	0	63	middle
325	hsa-miR-1266-5p	CCTCAGGGCTGTAGAACAGGGCT	up	inf	inf	7.4906e-06	1.81581e-06	0	17.0578	0	11	middle
326	hsa-mir-1273h-p5_1ss2CG	GGAGGATTGCTTGAGCCT	down	-inf	-inf	1.4424e-17	1.20095e-23	85.6148	0	22	0	middle
327	hsa-miR-1273c_R-1	GGCGACAAAACGAGACCCTGT	up	inf	inf	0.0001335	8.86301e-05	0	12.4057	0	8	middle
328	hsa-miR-1276_R+2	TAAAGAGCCCTGTGGAGACACC	up	inf	inf	0.00035264	0.000192879	0	10.855	0	7	middle
329	hsa-miR-1277-3p_R-1	TACGTAGATATATATGTATTT	up	inf	inf	0.0025285	0.00198788	0	7.75356	0	5	middle
330	hsa-miR-1283	TCTACAAAGGAAAGCGCTTTCT	down	-inf	-inf	0.00066664	0.000200256	13.6205	0	3.5	0	middle
331	hsa-mir-1285-2-p5_1ss17TG	TTTGGGAGGCCGAGGCGGG	down	-inf	-inf	1.0041e-11	4.90498e-15	54.4821	0	14	0	middle
332	hsa-miR-1286	TGCAGGACCAAGATGAGCCCT	down	-inf	-inf	2.6784e-07	6.47639e-09	31.1326	0	8	0	middle
333	hsa-mir-1293-p5	TTCTGGGTGGTCTGGAGATTT	down	-inf	-inf	1.0041e-11	4.90498e-15	54.4821	0	14	0	middle
334	hsa-miR-1295a	TTAGGCCGCAGATCTGGGTGA	down	-inf	-inf	1.4906e-06	8.59421e-08	27.2411	0	7	0	middle
335	hsa-miR-1305	TTTTCAACTCTAATGGGAGAGA	down	-inf	-inf	4.7561e-05	8.75662e-06	19.4579	0	5	0	middle
336	hsa-miR-1306-5p	CCACCTCCCCTGCAAACGTCCA	up	inf	inf	4.343e-07	3.72013e-08	0	21.71	0	14	middle
337	hsa-miR-1306-3p_R+4	ACGTTGGCTCTGGTGGTGATGT	up	inf	inf	2.5703e-08	1.65861e-09	0	26.3621	0	17	middle
338	hsa-miR-1343-3p	CTCCTGGGGCCCGCACTCTCGC	up	inf	inf	0.0025285	0.00198788	0	7.75356	0	5	middle
339	hsa-mir-1972-2-p3	CCAGGCACAGTGGCTCATGCC	down	-inf	-inf	1.6115e-09	3.38882e-12	42.8074	0	11	0	middle
340	hsa-miR-2277-3p_R+1	TGACAGCGCCCTGCCTGGCTCG	up	inf	inf	1.9478e-05	3.9516e-06	0	15.5071	0	10	middle
341	hsa-miR-2467-5p_R+1	TGAGGCTCTGTTAGCCTTGGCTCT	up	inf	inf	0.0025285	0.00198788	0	7.75356	0	5	middle
342	hsa-miR-3115	ATATGGGTTTACTAGTTGGT	up	inf	inf	0.0025285	0.00198788	0	7.75356	0	5	low
343	hsa-miR-3120-3p	CACAGCAAGTGTAGACAGGCA	up	inf	inf	0.0025285	0.00198788	0	7.75356	0	5	low
344	hsa-miR-3124-5p	TTCGCGGGCGAAGGCAAAGTC	down	-inf	-inf	1.4906e-06	8.59421e-08	27.2411	0	7	0	middle
345	hsa-mir-3133-p3	TTGAGTTTTAAGAGTTCTTTAT	up	inf	inf	5.0862e-05	1.87145e-05	0	13.9564	0	9	middle
346	hsa-mir-3135a-p3_1ss6CA	CTTGAACTCCTGGGCTCAGG	down	-inf	-inf	4.7561e-05	8.75662e-06	19.4579	0	5	0	middle
347	hsa-mir-3135b-p3_1ss18GC	TAGCTCACTGCAGCCTCCAACTCC	down	-inf	-inf	1.3925e-38	1.32359e-53	198.471	0	51	0	middle
348	hsa-miR-3136-5p_R-1	CTGACTGAATAGGTAGGGTCAT	down	-inf	-inf	8.3697e-06	1.19409e-06	23.3495	0	6	0	middle
349	hsa-miR-3140-3p_R-1	AGCTTTTGGGAATTCAGGTAG	up	inf	inf	0.0025285	0.00198788	0	7.75356	0	5	middle
350	hsa-miR-3150a-3p	CTGGGGAGATCCTCGAGGTTGG	down	-inf	-inf	4.7561e-05	8.75662e-06	19.4579	0	5	0	middle
351	hsa-mir-3159-p3_1ss22TC	CTCACGCCTGTAATCCCAGCACT	down	-inf	-inf	0	1.47745e-166	620.707	0	159.5	0	middle
352	hsa-miR-3173-5p	TGCCCTGCCTGTTTTCTCCTTT	up	inf	inf	0.0025285	0.00198788	0	7.75356	0	5	middle
353	hsa-miR-3180	TGGGGCGGAGCTTCCGGAG	down	-inf	-inf	6.0372e-13	5.66317e-17	60.9681	0	15.6667	0	middle
354	hsa-miR-3187-3p	TTGGCCATGGGGCTGCGCGG	up	inf	inf	6.5836e-08	3.60952e-09	0	24.8114	0	16	middle
355	hsa-mir-3199-1-p5	ACTGCCTTAGGAGAAAGTTTCT	up	inf	inf	0.032729	0.0445857	0	3.87678	0	2.5	low
356	hsa-mir-3199-2-p5	ACTGCCTTAGGAGAAAGTTTCT	up	inf	inf	0.032729	0.0445857	0	3.87678	0	2.5	low
357	hsa-miR-3605-5p_R-1	TGAGGATGGATAGCAAGGAAGC	up	inf	inf	0.00093917	0.000913454	0	9.30427	0	6	low
358	hsa-miR-3611_R-2	TTGTGAAGAAAGAAATTCT	up	inf	inf	1.9478e-05	3.9516e-06	0	15.5071	0	10	middle
359	hsa-mir-3648-1-p3	AGGGGTCCCCGTGGCGTCC	down	-inf	-inf	0	0	6736.32	0	1731	0	high
360	hsa-mir-3665-p5_1ss17AG	GGGCGGCGGCGGCGGCGG	down	-inf	-inf	1.1893e-14	2.0499e-19	70.0484	0	18	0	middle
361	hsa-miR-3679-5p_R-4	TGAGGATATGGCAGGGAAG	up	inf	inf	5.2135e-28	3.58142e-35	0	102.347	0	66	middle
362	hsa-mir-3680-1-p5_1ss1AG	GGGAGGGACTCACTCACAGG	down	-inf	-inf	2.9565e-10	4.84288e-13	46.699	0	12	0	middle
363	hsa-miR-3913-5p	TTTGGGACTGATCTTGATGTCT	up	inf	inf	0.00093917	0.000913454	0	9.30427	0	6	low
364	hsa-miR-3918	ACAGGGCCGCAGATGGAGACT	up	inf	inf	0.0025285	0.00198788	0	7.75356	0	5	low
365	hsa-mir-3929-p5_1ss23TC	TAATCCCAGCACTTTGGGAGGCC	down	-inf	-inf	2.061e-71	4.39419e-101	375.537	0	96.5	0	middle
366	hsa-miR-3929	GAGGCTGATGTGAGTAGACCACT	down	-inf	-inf	1.0846e-35	1.87404e-49	182.904	0	47	0	middle
367	hsa-miR-3940-3p_R-1	CAGCCCGGATCCCAGCCCACT	down	-inf	-inf	8.8175e-09	4.10578e-11	38.9158	0	10	0	middle
368	hsa-mir-3976-p3_1ss13AT	CTTTACTGCAGCTTGACAT	down	-inf	-inf	4.7561e-05	8.75662e-06	19.4579	0	5	0	middle
369	hsa-miR-4286_R+1	ACCCCACTCCTGGTACCA	up	inf	inf	3.3354e-17	5.46745e-21	0	60.4778	0	39	middle
370	hsa-miR-4425_R+1	TGTTGGGATTCAGCAGGACCATT	down	-inf	-inf	1.4906e-06	8.59421e-08	27.2411	0	7	0	middle
371	hsa-mir-4430-p3_1ss11AG	CTGCACTCCAGCCTGGTGA	down	-inf	-inf	4.7561e-05	8.75662e-06	19.4579	0	5	0	middle
372	hsa-miR-4436b-3p	CAGGGCAGGAAGAAGTGGACAA	down	-inf	-inf	2.6784e-07	6.47639e-09	31.1326	0	8	0	middle
373	hsa-miR-4448_R-2_1ss6CG	GGCTCGTTGGTCTAGGGG	down	-inf	-inf	0	0	2813.61	0	723	0	middle
374	hsa-mir-4449-p3	CCGGGGCTGCGCGAGGCACAGGC	up	inf	inf	0.0025285	0.00198788	0	7.75356	0	5	low
375	hsa-miR-4492_L+1	CGGGGCTGGGCGCGCGCC	down	-inf	-inf	4.7561e-05	8.75662e-06	19.4579	0	5	0	middle
376	hsa-miR-4521_R+4	GCTAAGGAAGTCCTGTGCTCAGTTTT	up	inf	inf	0.0025285	0.00198788	0	7.75356	0	5	high
377	hsa-miR-4525_L-1R+2	GGGGGATGTGCATGCTGGTTGG	up	inf	inf	0.0001335	8.86301e-05	0	12.4057	0	8	middle
378	hsa-miR-4659a-3p	TTTCTTCTTAGACATGGCAACG	up	inf	inf	0.00035264	0.000192879	0	10.855	0	7	middle
379	hsa-miR-4661-5p	AACTAGCTCTGTGGATCCTGAC	up	inf	inf	0.00093917	0.000913454	0	9.30427	0	6	low
380	hsa-miR-4664-5p	TGGGGTGCCCACTCCGCAAGTT	up	inf	inf	7.4906e-06	1.81581e-06	0	17.0578	0	11	middle
381	hsa-miR-4677-3p	TCTGTGAGACCAAAGAACTACT	up	inf	inf	1.119e-06	1.76182e-07	0	20.1593	0	13	middle
382	hsa-mir-4705-p3	CAGCAATTACCAAGTGATTG	down	-inf	-inf	8.3697e-06	1.19409e-06	23.3495	0	6	0	middle
383	hsa-miR-4706_R-3	AGCGGGGAGGAAGTGGGCGCTG	down	-inf	-inf	4.7561e-05	8.75662e-06	19.4579	0	5	0	middle
384	hsa-miR-4717-3p_L-1	CACATGGGTGGCTGTGGCCT	down	-inf	-inf	4.7561e-05	8.75662e-06	19.4579	0	5	0	middle
385	hsa-miR-4761-3p_R-2	GAGGGCATGCGCACTTTGT	down	-inf	-inf	8.3697e-06	1.19409e-06	23.3495	0	6	0	middle
386	hsa-miR-4788_R-1	TTACGGACCAGCTAAGGGAGG	down	-inf	-inf	8.3697e-06	1.19409e-06	23.3495	0	6	0	middle
387	hsa-miR-4796-3p_R-1	TAAAGTGGCAGAGTATAGACA	up	inf	inf	0.00035264	0.000192879	0	10.855	0	7	middle
388	hsa-mir-5100-p3_1ss17TC	ATCCCAGCGGTGCCTCCA	down	-inf	-inf	1.4906e-06	8.59421e-08	27.2411	0	7	0	middle
389	hsa-miR-5585-3p	CTGAATAGCTGGGACTACAGGT	down	-inf	-inf	1.8574e-12	3.78254e-16	58.3737	0	15	0	middle
390	hsa-mir-5684-p5_1ss7AG	AGCCTGGGCAACAGAGTGAGA	down	-inf	-inf	8.3697e-06	1.19409e-06	23.3495	0	6	0	middle
391	hsa-mir-5684-p3_1ss19CG	TGTTGCCCAGGCTGGAGTGCA	down	-inf	-inf	8.1143e-29	1.02728e-39	145.934	0	37.5	0	middle
392	hsa-miR-5697_L-2R+2	AAGTAGTTTCATGATAAAGGGT	up	inf	inf	0.0025285	0.00198788	0	7.75356	0	5	low
393	hsa-mir-5708-p3	CCAGGCACAGTGGCTCATGCC	down	-inf	-inf	1.6115e-09	3.38882e-12	42.8074	0	11	0	middle
394	hsa-miR-6529-5p_R-1	GAGAGATCAGAGGCGCAGAGT	up	inf	inf	1.5428e-09	3.39802e-11	0	31.0142	0	20	middle
395	hsa-miR-6720-5p_R+1	TTCCAGCCCTGGTAGGCGCCGCGT	up	inf	inf	0.00093917	0.000913454	0	9.30427	0	6	middle
396	hsa-miR-6720-3p	CGCGCCTGCAGGAACTGGTAGA	up	inf	inf	1.119e-06	1.76182e-07	0	20.1593	0	13	middle
397	hsa-miR-6877-5p_L+2R-2	TCAGGGCCGAAGGGTGGAAGCT	down	-inf	-inf	1.6115e-09	3.38882e-12	42.8074	0	11	0	middle
398	hsa-mir-7110-p3_1ss1TC	CTCTCTCTCTCTCTCTCCC	down	-inf	-inf	1.8574e-12	3.78254e-16	58.3737	0	15	0	middle
399	hsa-miR-7851-3p_R+1	TACCTGGGAGACTGAGGTTGGAT	down	-inf	-inf	3.443e-13	3.01773e-17	62.2653	0	16	0	middle
400	hsa-miR-7854-3p_R+1	TGAGGTGACCGCAGATGGGAAG	up	inf	inf	5.2531e-18	2.43761e-22	0	63.5792	0	41	middle
401	hsa-mir-8485-p5_1ss20AG	TACGTGTGTGTGTGTGTGTGT	up	inf	inf	1.6893e-07	1.70944e-08	0	23.2607	0	15	middle
402	hsa-mir-8485-p3_1ss20AC	CACACACACACACACACACCC	down	-inf	-inf	2.6784e-07	6.47639e-09	31.1326	0	8	0	middle
403	hsa-miR-10399-5p_R+1	AATTACAGATTGTCTCAGAGAA	up	inf	inf	2.5703e-08	1.65861e-09	0	26.3621	0	17	middle
404	hsa-miR-10399-3p_L+1_1ss22CT	TCTCTCGGACAAGCTGTAGGTT	up	inf	inf	0.00035264	0.000192879	0	10.855	0	7	middle
405	hsa-miR-10400-5p_R-3_1ss12GA	CGGCGGCGGCGACTCTGG	down	-inf	-inf	6.2674e-22	9.17081e-30	108.964	0	28	0	middle
406	hsa-mir-12121-p5	CGGCCCGGGCTGCCACGAGCG	down	-inf	-inf	8.3697e-06	1.19409e-06	23.3495	0	6	0	middle
407	cja-miR-151_R+1	TCGAGGAGCTCACAGTCTAGC	up	inf	inf	0.00093917	0.000913454	0	9.30427	0	6	low
408	ppy-miR-378d_R+2	ACTGGACTTGGAGTCAGAAT	down	-inf	-inf	6.8694e-69	1.94914e-97	361.917	0	93	0	middle
409	cja-miR-548c_L-1R+2	AAAAGTAATTGTGGATTTTGTCA	up	inf	inf	0.0025285	0.00198788	0	7.75356	0	5	low
410	mml-miR-549b-3p	GACAACTATGGATGAGCTCTCA	up	inf	inf	2.8909e-06	3.83412e-07	0	18.6085	0	12	middle
411	eca-mir-703-p5	AGAAGGAAAGGAGAATGTT	up	inf	inf	6.0555e-10	7.175e-12	0	32.5649	0	21	middle
412	ppy-mir-1268-p3_1ss5GA	CTGTAGTCCCAGCTACTTGGG	down	-inf	-inf	8.8175e-09	4.10578e-11	38.9158	0	10	0	middle
413	ssc-mir-1285-p5	ATCGCGCCTGTGAATAGCCACT	down	-inf	-inf	3.031e-34	1.80274e-47	175.121	0	45	0	middle
414	ssc-mir-1285-p3_1ss25TA	GCAACATAGCGAGACCCCGTCTCTA	down	-inf	-inf	0	0	1891.31	0	486	0	middle
415	cgr-mir-1285-p3_1ss2TC	CCACTGCACTCCAGCCTGGGC	down	-inf	-inf	0	1.67747e-282	1054.62	0	271	0	middle
416	ppy-miR-1468_R+1	CTCCGTTTGCCTGTTTTGCTGA	down	-inf	-inf	8.8175e-09	4.10578e-11	38.9158	0	10	0	middle
417	mmu-mir-1893-p3	ACTGTCGTTTCGGGCGCGGG	down	-inf	-inf	8.3697e-06	1.19409e-06	23.3495	0	6	0	middle
418	cgr-mir-1973-p3_1ss21AT	ACCGTGCAAAGGTAGCATAATC	up	inf	inf	7.4906e-06	1.81581e-06	0	17.0578	0	11	middle
419	mmu-mir-1983-p5_1ss1GA	AAAAGCATGCTCCAGTGGCGC	down	-inf	-inf	2.9565e-10	4.84288e-13	46.699	0	12	0	middle
420	cja-mir-3135-p5_1ss13GT	GCAGTGGCGCGATCTCGGCTCAC	down	-inf	-inf	4.023e-63	3.88658e-89	330.784	0	85	0	middle
421	cja-mir-3135-p3_1ss13CA	CGGCTCACTGCAACCTCCGCCTCC	down	-inf	-inf	0	1.58133e-176	657.677	0	169	0	middle
422	ptr-miR-3193_R-1	CTCCTGCGTAGGATCTGAGGA	down	-inf	-inf	8.3697e-06	1.19409e-06	23.3495	0	6	0	middle
423	ppy-mir-4782-p3	ACTGGGCAGTCAGTTAAAGGA	down	-inf	-inf	4.7561e-05	8.75662e-06	19.4579	0	5	0	middle
424	eca-miR-8986a_L-2R-1_1ss15CA	GTGTGCTAGAGTACTCGAAGA	down	-inf	-inf	4.7561e-05	8.75662e-06	19.4579	0	5	0	middle
425	efu-mir-9277-p3_1ss12CT	TCCATTGGGGTTTCCCCGCGCAGG	down	-inf	-inf	1.4906e-06	8.59421e-08	27.2411	0	7	0	middle
426	mdo-miR-34b-5p	AGGCAGTGTAGTTAGCTGATTGT	down	-inf	-inf	4.8463e-08	5.07918e-10	35.0242	0	9	0	middle
427	mdo-miR-106-5p	AAAAGTGCTTATAGTGCAGGTAG	up	inf	inf	1.9478e-05	3.9516e-06	0	15.5071	0	10	middle
428	mmu-miR-155-5p	TTAATGCTAATTGTGATAGGGGT	down	-inf	-inf	4.7561e-05	8.75662e-06	19.4579	0	5	0	middle
429	dno-miR-196c-5p	TAGGTAGTTTCATGTTGTTGGC	up	inf	inf	8.2342e-05	4.07267e-05	0	13.1811	0	8.5	middle
430	bta-miR-342_R-2	TCTCACACAGAAATCGCACCCAT	down	-inf	-inf	5.7331e-35	2.65844e-48	179.013	0	46	0	middle
431	mmu-miR-362-5p_R-1	AATCCTTGGAACCTAGGTGTGAA	down	-inf	-inf	1.8574e-12	3.78254e-16	58.3737	0	15	0	middle
432	rno-miR-450a-5p	TTTTGCGATGTGTTCCTAATGT	down	-inf	-inf	6.3937e-14	2.46692e-18	66.1569	0	17	0	middle
433	bta-miR-660_R+1	TACCCATTGCATATCGGAGCTGT	up	inf	inf	0.0025285	0.00198788	0	7.75356	0	5	low
434	bta-miR-769_2ss1TG10CT	GGAGACCTCTGGGTTCTGAGCT	down	-inf	-inf	4.7561e-05	8.75662e-06	19.4579	0	5	0	middle
435	oga-miR-28b_R+1	TCGAGGAGCTCACAGTCTAGTT	up	inf	inf	0.00057482	0.000419745	0	10.0796	0	6.5	middle
436	rno-mir-326-p3_1ss5GA	TGGGACTGGGGGCAGGGC	down	-inf	-inf	8.3697e-06	1.19409e-06	23.3495	0	6	0	middle
437	bta-miR-339a_R+1_1ss22CA	TCCCTGTCCTCCAGGAGCTCAAT	up	inf	inf	0.032729	0.0445857	0	3.87678	0	2.5	middle
438	pal-miR-339b-5p_R+1	TCCCTGTCCTCCAGGAGCTT	down	-inf	-inf	0.0016298	0.000710084	11.6747	0	3	0	middle
439	mmu-miR-351-5p_R-3	TCCCTGAGGAGCCCTTTGAGC	down	-inf	-inf	1.6115e-09	3.38882e-12	42.8074	0	11	0	middle
440	bta-miR-378c_L-1	CTGGACTTGGAGTCAGAAGT	down	-inf	-inf	1.9917e-05	4.52668e-06	21.4037	0	5.5	0	middle
441	bta-miR-378_R+2	ACTGGACTTGGAGTCAGAAGGCTA	down	-inf	-inf	6.3124e-07	2.34626e-08	29.1868	0	7.5	0	middle
442	mmu-miR-378b_L+1R-1	CCTGGACTTGGAGTCAGAAG	down	-inf	-inf	0.00066664	0.000200256	13.6205	0	3.5	0	middle
443	bta-miR-378c_R+1	ACTGGACTTGGAGTCAGAAGTT	down	-inf	-inf	0.0040274	0.00254711	9.72895	0	2.5	0	low
444	bta-miR-378_L-2R+1	TGGACTTGGAGTCAGAAGGCT	down	-inf	-inf	0.0040274	0.00254711	9.72895	0	2.5	0	low
445	ppy-mir-645-p3_1ss16TC	CAGGCCTCAGGCCAGCACC	down	-inf	-inf	0.00066664	0.000200256	13.6205	0	3.5	0	middle
446	mmu-miR-872-3p	TGAACTATTGCAGTAGCCTCCT	down	-inf	-inf	2.0659e-08	1.43954e-10	36.97	0	9.5	0	middle
447	bta-mir-1246-p3_1	TATTAAATGGATTTTTGGAGCA	down	-inf	-inf	3.5276e-06	3.18481e-07	25.2953	0	6.5	0	middle
448	bta-miR-1246_R+3_1ss1AN	NATGGATTTTTGGAGCAGGGAG	down	-inf	-inf	0.00011405	1.63265e-05	17.5121	0	4.5	0	middle
449	bta-mir-1246-p3_2	TTAAATGGATTTTTGGAGC	down	-inf	-inf	3.5276e-06	3.18481e-07	25.2953	0	6.5	0	middle
450	bta-mir-1246-p5_2ss1TN18AG	NGGATTTTTGGAGCAGGGAG	up	inf	inf	0.019325	0.0204877	0	4.65214	0	3	low
451	cgr-miR-1260_R+2_3	ATCCCACCGCTGCCACCAAT	up	inf	inf	2.8909e-06	3.83412e-07	0	18.6085	0	12	middle
452	cgr-miR-1260_R+2_2	ATCCCACCGCTGCCACCAAG	up	inf	inf	2.8909e-06	3.83412e-07	0	18.6085	0	12	middle
453	cgr-miR-1260_R+2_1	ATCCCACCGCTGCCACCAAA	up	inf	inf	2.8909e-06	3.83412e-07	0	18.6085	0	12	middle
454	cgr-miR-1260_R+2_4	ATCCCACCGCTGCCACCATA	up	inf	inf	2.8909e-06	3.83412e-07	0	18.6085	0	12	middle
455	eca-mir-1543-p5_1ss21GA	TTTGCACCTCTGAGAGTGGAAT	up	inf	inf	6.9693e-07	8.09582e-08	0	20.9346	0	13.5	middle
456	eca-mir-1543-p3_1ss21GA	TTTGCACCTCTGAGAGTGGAAT	up	inf	inf	6.9693e-07	8.09582e-08	0	20.9346	0	13.5	middle
457	mmu-miR-2137_L-2R-1_1ss16AG	CGGCGGGAGCCCCGGGGA	down	-inf	-inf	0	1e-295	1103.26	0	283.5	0	middle
458	bta-miR-2284z_R-1	AAAAAAGTTTGTTTGGGTTTT	up	inf	inf	1.5428e-09	3.39802e-11	0	31.0142	0	20	middle
459	bta-mir-2285af-1-p3_1ss13AG	AAAAACTCAAACGAACTTT	down	-inf	-inf	0.0040274	0.00254711	9.72895	0	2.5	0	low
460	bta-mir-2285af-1-p5_1ss13AG	AAAAACTCAAACGAACTTT	down	-inf	-inf	0.0040274	0.00254711	9.72895	0	2.5	0	low
461	mmu-miR-3067-3p_L-2R-3_1ss6CA	AAGAGGCTGCCCTGGGAG	down	-inf	-inf	4.7561e-05	8.75662e-06	19.4579	0	5	0	middle
462	mmu-miR-3535	TGGATATGATGACTGATTACCTGAGA	up	inf	inf	8.8998e-39	2.34519e-49	0	144.216	0	93	middle
463	mmu-mir-3535-p3	ATTCCTCTAGATAGTCAAGTTC	down	-inf	-inf	0	4.52861e-177	659.623	0	169.5	0	middle
464	eca-mir-3548-p5	CATCGTTACCAGACAGTGTTAG	up	inf	inf	0.0069113	0.00941439	0	6.20285	0	4	low
465	eca-miR-3548_1ss22CT	CAGCACTGTCCGGTAAGATGCT	up	inf	inf	9.3568e-11	6.96161e-13	0	35.6664	0	23	middle
466	ppy-mir-4484-p5_1ss24AT	AAGGCGGGAGAAGCCCCGGCAGGT	down	-inf	-inf	0.0040274	0.00254711	9.72895	0	2.5	0	low
467	ppy-mir-4484-p3_1ss24AT	AAGGCGGGAGAAGCCCCGGCAGGT	down	-inf	-inf	0.0040274	0.00254711	9.72895	0	2.5	0	low
468	mmu-mir-5100-p3_1ss1AG	GGTTCGAATCCCAGCGGTG	up	inf	inf	0.0069113	0.00941439	0	6.20285	0	4	low
469	mmu-miR-5119_L+1_1ss6TG	TCATCGCATCCTGGGGCTGG	down	-inf	-inf	1.7774e-20	1.65631e-27	101.181	0	26	0	middle
470	mmu-miR-5124a_L-1_1ss5CA	GTCAAGTGACTAAGAGCAT	down	-inf	-inf	6.3937e-14	2.46692e-18	66.1569	0	17	0	middle
471	mmu-mir-6236-p5_1ss12CG	ACCTGCCGAATGAACTAGCCCTGAA	down	-inf	-inf	7.995e-13	1.06453e-16	60.3195	0	15.5	0	middle
472	mmu-mir-6236-p5_1ss2CT	TTAACTAGCCCTGAAAATG	down	-inf	-inf	0.0040274	0.00254711	9.72895	0	2.5	0	low
473	mmu-mir-6236-p5_1ss1AT	TTCAACTAGCCCTGAAAATG	down	-inf	-inf	3.7676e-09	1.17711e-11	40.8616	0	10.5	0	middle
474	mmu-mir-6236-p5_1ss4TC	CCCCGAAAATGGATGGCGC	down	-inf	-inf	0.0016298	0.000710084	11.6747	0	3	0	middle
475	mmu-mir-6236-p3_1ss17CG	AACTCACCTGCCGAATGAAC	down	-inf	-inf	6.3124e-07	2.34626e-08	29.1868	0	7.5	0	middle
476	mmu-miR-6239_R-2_1ss6TG	TAGCGGTGGATCACTCGG	down	-inf	-inf	1.754e-63	1.11244e-89	332.73	0	85.5	0	middle
477	mmu-mir-6240-p5_1ss2GA_2	CAATGTGATTTCTGCCCAGTGC	down	-inf	-inf	6.2674e-22	9.17081e-30	108.964	0	28	0	middle
478	mmu-mir-6240-p5_1ss2GA_1	CAATGTGATTTCTGCCCAGTG	down	-inf	-inf	6.2674e-22	9.17081e-30	108.964	0	28	0	middle
479	rno-mir-6324-p3	TCTGCTGACTGCCTATGGGCT	down	-inf	-inf	0.0040274	0.00254711	9.72895	0	2.5	0	low
480	rno-mir-6324-p5	TCTGCTGACTGCCTATGGGCT	down	-inf	-inf	0.0040274	0.00254711	9.72895	0	2.5	0	low
481	eca-mir-8969-p3_1ss5AT	GCAGTGGTGGTTCAGTGG	down	-inf	-inf	3.8826e-50	3.08009e-70	260.736	0	67	0	middle
482	eca-mir-8969-p5_1ss5AG	GCAGGGGTGGTTCAGTGG	down	-inf	-inf	2.3367e-11	9.36816e-15	52.5363	0	13.5	0	middle
483	eca-mir-8969-p3_1ss14GT	GGTGGTTCAGTGGTAGAA	down	-inf	-inf	0.00027487	5.69842e-05	15.5663	0	4	0	middle
484	eca-mir-8969-p5_1ss14GT	GGTGGTTCAGTGGTAGAA	down	-inf	-inf	0.00027487	5.69842e-05	15.5663	0	4	0	middle
485	cja-mir-9981-p5_1ss19TC	AAAAACTGATTTAATGAGC	down	-inf	-inf	4.1034e-20	6.26711e-27	99.2353	0	25.5	0	middle
486	pal-miR-9993b-3p	ATCTCGCTGGGGCCTCCA	down	-inf	-inf	8.3697e-06	1.19409e-06	23.3495	0	6	0	middle
487	bta-mir-11987-p3_1ss6TA	AGGAAACTCTGGTGGAGGTA	up	inf	inf	1.3143e-18	5.14698e-23	0	65.9053	0	42.5	middle
488	bta-miR-11987_1ss8TA	CGAGGAAACTCTGGTGGAGGT	up	inf	inf	0.019325	0.0204877	0	4.65214	0	3	low
489	bta-miR-12034_L-1_1ss19TG	CCCGGGGAGCCCGGCGGG	down	-inf	-inf	2.2154e-23	5.88727e-32	116.747	0	30	0	middle
490	cgr-miR-24-5p_R+1_1ss7AG	GTGCCTGCTGAGCTGAAACAGT	down	-inf	-inf	2.6784e-07	6.47639e-09	31.1326	0	8	0	middle
491	oga-miR-100_R+2	AACCCGTAGATCCGAACTTGTGAA	down	-inf	-inf	1.7774e-20	1.65631e-27	101.181	0	26	0	middle
492	mmu-miR-101c_R+2	ACAGTACTGTGATAACTGATT	up	inf	inf	0.0001335	8.86301e-05	0	12.4057	0	8	middle
493	pal-miR-194a-5p_R+1	TGTAACAGCAACTCCATGTGGG	up	inf	inf	1.005e-08	3.50219e-10	0	27.9128	0	18	middle
494	bta-miR-296-3p_L-1R+1	AGGGTTGGGCGGAGGCTTTCCT	down	-inf	-inf	8.3697e-06	1.19409e-06	23.3495	0	6	0	middle
495	cgr-miR-322-3p_R-1	AAACATGAAGCGCTGCAACA	down	-inf	-inf	8.8175e-09	4.10578e-11	38.9158	0	10	0	middle
496	bta-miR-342	TCTCACACAGAAATCGCACCCATCT	down	-inf	-inf	1.6115e-09	3.38882e-12	42.8074	0	11	0	middle
497	mmu-miR-345-5p_L+1R-1	TGCTGACCCCTAGTCCAGTGCT	down	-inf	-inf	5.0548e-19	1.49344e-25	93.3979	0	24	0	middle
498	mmu-miR-351-5p_R-1	TCCCTGAGGAGCCCTTTGAGCCT	down	-inf	-inf	4.7561e-05	8.75662e-06	19.4579	0	5	0	middle
499	cgr-miR-664-3p_R-2	TATTCATTTACTCCCCAGCCT	down	-inf	-inf	4.8463e-08	5.07918e-10	35.0242	0	9	0	middle
500	rno-miR-676_R-1	CCGTCCTGAGCTTGTCGAGCT	down	-inf	-inf	5.0548e-19	1.49344e-25	93.3979	0	24	0	middle
501	cgr-miR-872-5p	AAGGTTACTTGTTAGTTCAGG	down	-inf	-inf	2.9565e-10	4.84288e-13	46.699	0	12	0	middle
502	bta-miR-1388-5p	AGGACTGTCCAACCTGAGAAT	up	inf	inf	1.9478e-05	3.9516e-06	0	15.5071	0	10	middle
503	bta-miR-2284w_R-1	AAGAGTTTGTTCGGGTTTCT	up	inf	inf	0.0025285	0.00198788	0	7.75356	0	5	low
504	bta-miR-2285bf_R-3	AAAACACGAACAAACTTT	up	inf	inf	0.00035264	0.000192879	0	10.855	0	7	middle
505	bta-miR-2419-3p_L+1R-1_1ss14AG	ACAGGCGGGTGCTGATACGATC	down	-inf	-inf	1.4906e-06	8.59421e-08	27.2411	0	7	0	middle
506	mmu-miR-3068-5p_R-1	TTGGAGTTCATGCAAGTTCTAAC	down	-inf	-inf	2.2154e-23	5.88727e-32	116.747	0	30	0	middle
507	cgr-miR-3068	GGTGAATTGCAGTACTCCAACA	down	-inf	-inf	4.7561e-05	8.75662e-06	19.4579	0	5	0	middle
508	rno-miR-3559-5p	TGACAGACTTAGTACTACATGA	down	-inf	-inf	1.1893e-14	2.0499e-19	70.0484	0	18	0	middle
509	bta-miR-4286_R+2	ACCCCACTCCTGGTACCAA	up	inf	inf	1.119e-06	1.76182e-07	0	20.1593	0	13	middle
510	mmu-miR-5124a_L-1R-1_1ss5CA	GTCAAGTGACTAAGAGCA	down	-inf	-inf	1.4781e-25	9.91195e-35	128.422	0	33	0	middle
511	mmu-miR-5126_L-4_1ss18CT	GCGGGGCCGGGGGTGGGG	up	inf	inf	0.00093917	0.000913454	0	9.30427	0	6	low
512	bta-miR-6119-5p_R-2	AGAGGTAAAAAATTGATTTGA	up	inf	inf	2.1204e-16	5.63511e-20	0	57.3763	0	37	middle
513	bta-miR-6120-3p	TATGTTGGACAACGTGGATAGC	down	-inf	-inf	4.7561e-05	8.75662e-06	19.4579	0	5	0	middle
514	mmu-miR-8117_L-1R-1_1ss15GA	CTCGTGTGGAACAAAAGGG	down	-inf	-inf	8.3697e-06	1.19409e-06	23.3495	0	6	0	middle
515	bta-miR-11980_1ss4CG	AGGGAACGGGCTTGGCGGAG	up	inf	inf	0.0025285	0.00198788	0	7.75356	0	5	low
516	PC-3p-175324_6	GGAGGTCGAGGCCGGGTCCCCGCT	down	-inf	-inf	0.0016298	0.000710084	11.6747	0	3	0	middle
517	PC-3p-225481_5	TAAGGCGGACTTGGGCGTA	down	-inf	-inf	0.0040274	0.00254711	9.72895	0	2.5	0	low
518	PC-5p-71258_19	CTTGGTCTACATTTGTGTCTTT	up	inf	inf	0.00035264	0.000192879	0	10.855	0	7	middle
519	PC-3p-158480_7	TCTATCTATACACACCCTGAAA	down	-inf	-inf	0.00066664	0.000200256	13.6205	0	3.5	0	middle
520	PC-5p-24297_74	CCGCCGCGGCGGCCGTCGGGT	down	-inf	-inf	5.0548e-19	1.49344e-25	93.3979	0	24	0	middle
521	PC-5p-149979_7	AGAGTGGTGGCTTATGCCTGG	down	-inf	-inf	0.00066664	0.000200256	13.6205	0	3.5	0	middle
522	PC-5p-200127_5	TACATTTAGTTTGGCACTCT	down	-inf	-inf	4.7561e-05	8.75662e-06	19.4579	0	5	0	middle
523	PC-5p-13861_148	GGGGAGACTGGAATTCCTGG	down	-inf	-inf	0	3.61589e-244	910.63	0	234	0	middle
524	PC-5p-82007_16	CTTCGTCCTGAGAACACTGGCTC	down	-inf	-inf	3.443e-13	3.01773e-17	62.2653	0	16	0	middle
525	PC-3p-155667_7	AACAGGCTGCAATGTGGAATTACA	down	-inf	-inf	1.4906e-06	8.59421e-08	27.2411	0	7	0	middle
526	PC-3p-88338_14	CTATGAGGGATGGTCAAAGATAC	down	-inf	-inf	1.0041e-11	4.90498e-15	54.4821	0	14	0	middle
527	PC-3p-153626_7	CCCTGCCTCCTGGGGAAGGTGGT	down	-inf	-inf	1.4906e-06	8.59421e-08	27.2411	0	7	0	middle
528	PC-5p-155952_7	ATAAGTGGGAGGCCCCCGGT	up	inf	inf	0.00035264	0.000192879	0	10.855	0	7	middle
529	PC-5p-218778_5	GCAGCATGTCAAGACCACCA	down	-inf	-inf	4.7561e-05	8.75662e-06	19.4579	0	5	0	middle
530	PC-5p-186428_6	AGGAAGGCCGGAGAGGGAG	up	inf	inf	0.00093917	0.000913454	0	9.30427	0	6	low
531	PC-3p-217978_5	AGACTGTCTCTTTGCCTGGGTCCT	down	-inf	-inf	4.7561e-05	8.75662e-06	19.4579	0	5	0	middle
532	PC-3p-97566_13	TTTGTACTCTGGCCGCTGCTGA	up	inf	inf	1.119e-06	1.76182e-07	0	20.1593	0	13	middle
533	PC-3p-163933_7	TGAGGATATGGCAGGGAAAA	up	inf	inf	0.00035264	0.000192879	0	10.855	0	7	middle
534	PC-3p-129730_9	GCGGCGAGGGCGGGCAGTCG	down	-inf	-inf	4.8463e-08	5.07918e-10	35.0242	0	9	0	middle
535	PC-5p-184109_6	CGCTGGGTGGTCAGTGGTA	down	-inf	-inf	8.3697e-06	1.19409e-06	23.3495	0	6	0	middle
536	PC-5p-82844_16	TGCGCTCTGAAAGGCCGGGTCCCGT	down	-inf	-inf	8.8175e-09	4.10578e-11	38.9158	0	10	0	middle
537	PC-3p-152133_7	CTGCAGGCTGCCGGATGCTCTCC	down	-inf	-inf	1.4906e-06	8.59421e-08	27.2411	0	7	0	middle
538	PC-5p-171142_6	AGGACGGGTTTTGTCGGAG	down	-inf	-inf	8.3697e-06	1.19409e-06	23.3495	0	6	0	middle
539	PC-3p-242267_5	CCTCCCGGTGGGACCTGAGTCCTGAT	down	-inf	-inf	4.7561e-05	8.75662e-06	19.4579	0	5	0	middle
540	PC-3p-232657_5	CAAGTGAAATGAGATCATCCCA	down	-inf	-inf	4.7561e-05	8.75662e-06	19.4579	0	5	0	middle
541	PC-5p-217260_5	GTGTGGTGGCTCGCATCTGTGG	down	-inf	-inf	4.7561e-05	8.75662e-06	19.4579	0	5	0	middle
542	PC-3p-96474_13	TATATGATCCAAACTTCTCAGC	down	-inf	-inf	5.4411e-11	3.44708e-14	50.5905	0	13	0	middle
543	PC-3p-230041_5	TAAATGGCCCTCTAAAACTG	down	-inf	-inf	8.8175e-09	4.10578e-11	38.9158	0	10	0	middle
544	PC-3p-207066_5	TGCGGCTCTAGGTGCCGAC	down	-inf	-inf	4.7561e-05	8.75662e-06	19.4579	0	5	0	middle
545	PC-3p-239950_5	CAAATGCTGGTGTAAGATCTCT	down	-inf	-inf	4.7561e-05	8.75662e-06	19.4579	0	5	0	middle
546	PC-3p-140218_8	CCGACCGCCGCTCCCGCGCCCCTC	down	-inf	-inf	5.4411e-11	3.44708e-14	50.5905	0	13	0	middle
547	PC-5p-173378_6	TGGGGACGGACACGGCTATC	down	-inf	-inf	8.3697e-06	1.19409e-06	23.3495	0	6	0	middle
548	PC-3p-108669_11	CAGGTTAGGATTCCTGGTT	down	-inf	-inf	1.6115e-09	3.38882e-12	42.8074	0	11	0	middle
549	PC-3p-62669_23	GCAGTGAGACTGCGGGGGA	down	-inf	-inf	7.3542e-38	8.65521e-53	194.579	0	50	0	middle
550	PC-5p-134734_8	ACGCGGGGCTGCTGGGGAGG	down	-inf	-inf	2.6784e-07	6.47639e-09	31.1326	0	8	0	middle
551	PC-5p-138350_8	AACCAGCTCTGGGGAAAGG	down	-inf	-inf	5.4411e-11	3.44708e-14	50.5905	0	13	0	middle
552	PC-5p-145579_7	AGCAGCATTGTACAGGGAAA	up	inf	inf	0.00035264	0.000192879	0	10.855	0	7	middle
553	PC-5p-231468_5	CTGCTCCCTGCTGCCCCCTTC	down	-inf	-inf	4.7561e-05	8.75662e-06	19.4579	0	5	0	middle
554	PC-5p-162501_7	AGGAGCTGAAAGGTCCGGGCT	down	-inf	-inf	1.4906e-06	8.59421e-08	27.2411	0	7	0	middle
555	PC-5p-103207_12	TGCTAACTGTTGCCTCTTCCGTC	down	-inf	-inf	2.9565e-10	4.84288e-13	46.699	0	12	0	middle
556	PC-3p-126978_9	ATGGACAGTTGTCCCAGGGGAC	down	-inf	-inf	4.8463e-08	5.07918e-10	35.0242	0	9	0	middle
557	PC-3p-121079_9	CAGGATCAAGGCACTGGGAGATG	down	-inf	-inf	4.8463e-08	5.07918e-10	35.0242	0	9	0	middle
558	PC-5p-148873_7	CATTTATCTGATATTAAC	down	-inf	-inf	1.4906e-06	8.59421e-08	27.2411	0	7	0	middle
559	PC-3p-209320_5	CAGCCCTCGGATGCGGTTGCCCC	down	-inf	-inf	4.7561e-05	8.75662e-06	19.4579	0	5	0	middle
560	PC-3p-194226_5	TATGTATGCTTGTGTGTGGAGT	up	inf	inf	0.0025285	0.00198788	0	7.75356	0	5	low
561	PC-5p-122284_9	CAGTAGCTTGGATCCACTTTCT	down	-inf	-inf	4.8463e-08	5.07918e-10	35.0242	0	9	0	middle
562	PC-3p-158913_7	ATAGGGACAGTTGGGGGCA	down	-inf	-inf	2.9565e-10	4.84288e-13	46.699	0	12	0	middle
563	PC-5p-234359_5	CAGGACTGGTGACTGGGGT	up	inf	inf	0.0025285	0.00198788	0	7.75356	0	5	low
564	PC-3p-165400_6	CTTTGGGGAGTACTGGGTGGG	down	-inf	-inf	8.3697e-06	1.19409e-06	23.3495	0	6	0	middle
565	PC-5p-220172_5	CAGAAGCTTCTGGAAAGTAG	down	-inf	-inf	4.7561e-05	8.75662e-06	19.4579	0	5	0	middle
566	PC-3p-102883_12	CCGGAGTTGGACCTGGGACT	down	-inf	-inf	6.3937e-14	2.46692e-18	66.1569	0	17	0	middle
567	PC-5p-50775_30	TAGGGCGTCTCGAGGGTCG	down	-inf	-inf	1.4906e-06	8.59421e-08	27.2411	0	7	0	middle
568	PC-3p-214137_5	CTTGCTCTGTTGTTCTGTAGGC	down	-inf	-inf	4.7561e-05	8.75662e-06	19.4579	0	5	0	middle
569	PC-5p-238631_5	AGGAGGCGCGGCTCGCATCCCGA	down	-inf	-inf	4.7561e-05	8.75662e-06	19.4579	0	5	0	middle
570	PC-3p-206556_5	CGCAGGGCTGGGACTGCTGACC	down	-inf	-inf	4.7561e-05	8.75662e-06	19.4579	0	5	0	middle
571	PC-5p-231490_5	AGCCCCTGTCTTCCCTGAGCT	down	-inf	-inf	4.7561e-05	8.75662e-06	19.4579	0	5	0	middle
572	PC-5p-166385_6	CTCCATCACTGCCTGCAGGG	down	-inf	-inf	8.3697e-06	1.19409e-06	23.3495	0	6	0	middle
573	PC-5p-126848_9	CTAGTCCCTAGCTCCTGCA	down	-inf	-inf	4.8463e-08	5.07918e-10	35.0242	0	9	0	middle
574	PC-5p-230223_5	CTGGCCCCCACCTGGGGCTCTC	down	-inf	-inf	4.7561e-05	8.75662e-06	19.4579	0	5	0	middle
575	PC-3p-14678_138	ATGTTATGATGATGGGCGAA	up	inf	inf	4.1851e-84	3.92323e-109	0	320.997	0	207	middle
576	PC-5p-219110_5	CGTTGTGGCCTGTATCTTTGTG	down	-inf	-inf	4.7561e-05	8.75662e-06	19.4579	0	5	0	middle
577	PC-3p-118997_10	ATAAGCGGAGGAAAAGAAA	down	-inf	-inf	8.8175e-09	4.10578e-11	38.9158	0	10	0	middle
578	PC-5p-240176_5	GCTTCTCCAGCCTCAGCTACTC	down	-inf	-inf	4.7561e-05	8.75662e-06	19.4579	0	5	0	middle
579	PC-5p-214319_5	GAGGGGCGCGGGAGCGGCGGTCGG	down	-inf	-inf	4.7561e-05	8.75662e-06	19.4579	0	5	0	middle
580	PC-5p-16419_119	CGTAGCCCTGCCCGCTTTCCC	down	-inf	-inf	0	5.874e-214	797.774	0	205	0	middle
581	PC-5p-202224_5	CATGAGATTTGGGGGCTAGGGG	down	-inf	-inf	4.7561e-05	8.75662e-06	19.4579	0	5	0	middle
582	PC-5p-242930_5	AAAGGAGGCCTCTGTGTTC	down	-inf	-inf	4.7561e-05	8.75662e-06	19.4579	0	5	0	middle
583	PC-5p-89117_14	ACAGGATGCAGTGCTCAGTGA	up	inf	inf	0.00093917	0.000913454	0	9.30427	0	6	low
584	PC-3p-93204_13	TCTCATGGAGAGTTTGATC	down	-inf	-inf	5.4411e-11	3.44708e-14	50.5905	0	13	0	middle
585	PC-3p-203951_5	CAGGAGGCAATGGTAGGAGTTT	down	-inf	-inf	4.7561e-05	8.75662e-06	19.4579	0	5	0	middle
586	PC-5p-85017_15	ACGGGCTTGGCAGAATCAGCG	down	-inf	-inf	9.9015e-28	4.39321e-38	140.097	0	36	0	middle
587	PC-5p-208331_5	AGGCCTCGGCTTAGCGTCT	down	-inf	-inf	4.7561e-05	8.75662e-06	19.4579	0	5	0	middle
588	PC-5p-231638_5	GAGGAAGAAGTCTGACATTTA	down	-inf	-inf	4.7561e-05	8.75662e-06	19.4579	0	5	0	middle
589	PC-5p-212354_5	CCTTGCTTCCTCTTTTGCCT	down	-inf	-inf	4.7561e-05	8.75662e-06	19.4579	0	5	0	middle
590	PC-5p-140802_8	TTCAGATGCTTGTAGCAGTGTTC	down	-inf	-inf	2.6784e-07	6.47639e-09	31.1326	0	8	0	middle
591	PC-5p-208258_5	TCCTGTAGGTGAAAGTTAA	down	-inf	-inf	4.7561e-05	8.75662e-06	19.4579	0	5	0	middle
592	PC-3p-96262_13	CCTGGGATCCTGCTGTCTTGGT	down	-inf	-inf	1.1893e-14	2.0499e-19	70.0484	0	18	0	middle
593	PC-5p-243291_5	AAGAAGGGGACTCCATGGAA	down	-inf	-inf	4.7561e-05	8.75662e-06	19.4579	0	5	0	middle
594	PC-5p-104166_12	TCACCCATGTAATGGTAC	down	-inf	-inf	6.3937e-14	2.46692e-18	66.1569	0	17	0	middle
595	PC-5p-188562_6	CAGCTTTGTTAGTGAATA	down	-inf	-inf	8.3697e-06	1.19409e-06	23.3495	0	6	0	middle
596	PC-3p-241844_5	GGAGTTTGGCTGGGGCGGC	down	-inf	-inf	0.0040274	0.00254711	9.72895	0	2.5	0	low
597	PC-3p-157555_7	CTTTTGGTTTCTTTGAGATG	down	-inf	-inf	2.9565e-10	4.84288e-13	46.699	0	12	0	middle
598	PC-5p-217893_5	CTCACTGGGGTCAAGGACAGGTCT	down	-inf	-inf	4.7561e-05	8.75662e-06	19.4579	0	5	0	middle
599	PC-3p-144960_7	CCCCCACCTTCCTCTGTCCTTT	down	-inf	-inf	1.4906e-06	8.59421e-08	27.2411	0	7	0	middle
600	PC-3p-208402_5	AAGGATCAAAGCATTTTCAAG	down	-inf	-inf	4.7561e-05	8.75662e-06	19.4579	0	5	0	middle
601	PC-5p-175740_6	TTTGCAGACGACTTAAACC	down	-inf	-inf	8.3697e-06	1.19409e-06	23.3495	0	6	0	middle
602	PC-5p-200280_5	GGGGAATCGCTTGAATTCGGGA	down	-inf	-inf	4.7561e-05	8.75662e-06	19.4579	0	5	0	middle
603	PC-3p-242053_5	GGTTCTGCTGTCTGGTCCT	down	-inf	-inf	4.7561e-05	8.75662e-06	19.4579	0	5	0	middle
604	PC-5p-241569_5	CTTTCTCTATATATTTGCT	down	-inf	-inf	4.7561e-05	8.75662e-06	19.4579	0	5	0	middle
605	PC-5p-148984_7	GTGGACCTGTGTGCTGTCATG	down	-inf	-inf	1.4906e-06	8.59421e-08	27.2411	0	7	0	middle
606	PC-3p-205881_5	TACCGAAGCTGTGGAATAC	down	-inf	-inf	4.7561e-05	8.75662e-06	19.4579	0	5	0	middle
607	PC-3p-174371_6	TTTTTGTGATTTATTAATT	down	-inf	-inf	8.3697e-06	1.19409e-06	23.3495	0	6	0	middle
608	PC-5p-111131_11	AAAGGATGTGAGGATCCCA	down	-inf	-inf	6.3937e-14	2.46692e-18	66.1569	0	17	0	middle
609	PC-3p-152275_7	TGTGGATCTGCAAGTGGACATT	down	-inf	-inf	1.4906e-06	8.59421e-08	27.2411	0	7	0	middle
610	PC-5p-47301_32	ATAGTAGAAGAAGTTGGA	up	inf	inf	1.9478e-05	3.9516e-06	0	15.5071	0	10	middle
611	PC-5p-151188_7	GCACGCCGCGCTTGCGGGCCAGC	down	-inf	-inf	1.4906e-06	8.59421e-08	27.2411	0	7	0	middle
612	PC-3p-99007_12	TGCTAGATCACCTGCTCCC	down	-inf	-inf	2.9565e-10	4.84288e-13	46.699	0	12	0	middle
613	PC-3p-69334_20	GGATGTTGGCTTAGAAGC	down	-inf	-inf	6.2674e-22	9.17081e-30	108.964	0	28	0	middle
614	PC-3p-185800_6	TAATTGAAAATTTAACTCTTC	down	-inf	-inf	8.3697e-06	1.19409e-06	23.3495	0	6	0	middle
615	PC-3p-97092_13	NAAAAGGTGTTGGTTGATA	down	-inf	-inf	2.6989e-18	9.71531e-25	89.5063	0	23	0	middle
616	PC-3p-55367_27	TTCGCTGGGAATTCAGCCTCTGT	up	inf	inf	7.4906e-06	1.81581e-06	0	17.0578	0	11	middle
617	PC-5p-32027_53	CTCGCTGTAGCATCGAACCCCT	down	-inf	-inf	8.3697e-06	1.19409e-06	23.3495	0	6	0	middle
618	PC-5p-208622_5	TGTTTCTTGGGAACCCTC	down	-inf	-inf	4.7561e-05	8.75662e-06	19.4579	0	5	0	middle
619	PC-5p-167875_6	CACCACGAGGCGCTGTCTG	down	-inf	-inf	8.3697e-06	1.19409e-06	23.3495	0	6	0	middle
620	PC-5p-36059_46	AATTTCATCGTGATGGGGA	down	-inf	-inf	5.682e-48	3.21053e-67	249.061	0	64	0	middle
621	PC-3p-238637_5	CGCCGCGTTGGTGGTATAGTGG	down	-inf	-inf	4.7561e-05	8.75662e-06	19.4579	0	5	0	middle
622	PC-5p-154824_7	AAGGCACGGGCTGACTTGC	down	-inf	-inf	1.4906e-06	8.59421e-08	27.2411	0	7	0	middle
623	PC-3p-225014_5	TGTGGGAAGGGACTACATAC	down	-inf	-inf	4.7561e-05	8.75662e-06	19.4579	0	5	0	middle
624	PC-3p-44515_35	CGCCGCTTTCTGGGCTCGCTCT	down	-inf	-inf	1.0041e-11	4.90498e-15	54.4821	0	14	0	middle
625	PC-3p-124436_9	ATCGGAATGTCCCTTGATC	up	inf	inf	5.0862e-05	1.87145e-05	0	13.9564	0	9	middle
626	PC-5p-59993_24	TTAATATGTACTGACAAAGCGT	up	inf	inf	0.0025285	0.00198788	0	7.75356	0	5	low
627	PC-5p-205109_5	CTTTAGTCTCTTGGCTCTCC	down	-inf	-inf	4.7561e-05	8.75662e-06	19.4579	0	5	0	middle
628	PC-3p-241194_5	CAACTCACCTGATTTGCC	down	-inf	-inf	4.7561e-05	8.75662e-06	19.4579	0	5	0	middle
629	PC-3p-195791_5	CAGGTGTCCTAAGATGAGC	down	-inf	-inf	4.7561e-05	8.75662e-06	19.4579	0	5	0	middle
630	PC-3p-204441_5	AGGTGGGAGACTATGAAACC	down	-inf	-inf	4.7561e-05	8.75662e-06	19.4579	0	5	0	middle
631	PC-3p-131244_8	TGAGGCAATAACAGGTCTGT	down	-inf	-inf	1.8574e-12	3.78254e-16	58.3737	0	15	0	middle
632	PC-3p-186756_6	CCGTGTTACCTAGATTTGT	down	-inf	-inf	8.3697e-06	1.19409e-06	23.3495	0	6	0	middle
633	PC-5p-239667_5	TCTGGTCCGGGCAGTTGGGGAGG	down	-inf	-inf	4.7561e-05	8.75662e-06	19.4579	0	5	0	middle
634	PC-3p-221252_5	TGGCCGTCCGGCTCGCGGGTG	down	-inf	-inf	4.7561e-05	8.75662e-06	19.4579	0	5	0	middle
635	PC-3p-230035_5	TTCTGCCACTGTTTTCATT	down	-inf	-inf	4.7561e-05	8.75662e-06	19.4579	0	5	0	middle
636	PC-3p-193892_5	CTTGTCTCTGGCTTCAGGGAG	down	-inf	-inf	4.7561e-05	8.75662e-06	19.4579	0	5	0	middle
637	PC-5p-58694_25	TGCTCTGAGCTCTGGAAGTGTCTCC	down	-inf	-inf	1.4781e-25	9.91195e-35	128.422	0	33	0	middle
638	PC-3p-183613_6	CACTTGGGAAGGGTCTTGAGATGG	down	-inf	-inf	8.3697e-06	1.19409e-06	23.3495	0	6	0	middle
639	PC-5p-189742_6	GAACTGCTTGGTCACAGGGCGT	down	-inf	-inf	8.3697e-06	1.19409e-06	23.3495	0	6	0	middle
640	PC-3p-203023_5	GGCTAAAACAGTCAGGATG	down	-inf	-inf	4.7561e-05	8.75662e-06	19.4579	0	5	0	middle
641	PC-5p-207528_5	AGTAGTGAACTGCATCCTCGAT	down	-inf	-inf	4.7561e-05	8.75662e-06	19.4579	0	5	0	middle
642	PC-3p-220743_5	GAAATAATCTATTCTGAGGCTTT	down	-inf	-inf	4.7561e-05	8.75662e-06	19.4579	0	5	0	middle
643	PC-5p-227725_5	AATGGTCTCAAGCAATGCTC	down	-inf	-inf	4.7561e-05	8.75662e-06	19.4579	0	5	0	middle
644	PC-5p-141219_8	AAGAAGACCCTAGTAACACT	down	-inf	-inf	2.6784e-07	6.47639e-09	31.1326	0	8	0	middle
645	PC-5p-227021_5	CCAGGTGAGTGTGGCTGCT	down	-inf	-inf	4.7561e-05	8.75662e-06	19.4579	0	5	0	middle
646	PC-5p-173286_6	CAGTTTTCGGAACTGAGGC	down	-inf	-inf	8.3697e-06	1.19409e-06	23.3495	0	6	0	middle
647	PC-3p-206953_5	AGGGGCGCCGGAGAGGGTG	down	-inf	-inf	4.7561e-05	8.75662e-06	19.4579	0	5	0	middle
648	PC-5p-240807_5	AGGAAATTGGCCTAGGAGA	down	-inf	-inf	4.7561e-05	8.75662e-06	19.4579	0	5	0	middle
649	PC-3p-234190_5	TTGGCGCACTGTTGGGTCC	down	-inf	-inf	4.7561e-05	8.75662e-06	19.4579	0	5	0	middle
650	hsa-miR-183-5p	TATGGCACTGGTAGAATTCACT	up	2.02311	1.01658	0	0	3482.96	7046.43	895	4544	high
651	hsa-miR-140-3p_L-1R+2	ACCACAGGGTAGAACCACGGAC	up	2.03033	1.02171	0	0	4292.41	8715	1103	5620	high
652	hsa-let-7f-5p	TGAGGTAGTAGATTGTATAGTT	up	2.03496	1.025	0	0	8995.39	18305.2	2311.5	11804.4	high
653	hsa-miR-107_R-2	AGCAGCATTGTACAGGGCTAT	up	2.06321	1.04489	0	7e-298	2386.84	4924.54	613.333	3175.67	high
654	hsa-miR-29a-3p_R-1	TAGCACCATCTGAAATCGGTT	up	2.0858	1.0606	0	0	54703.9	114101	14057	73580	high
655	hsa-miR-33a-5p_R-1	GTGCATTGTAGTTGCATTGC	up	2.09201	1.06489	1.4065e-11	1.40204e-11	77.8316	162.825	20	105	middle
656	hsa-miR-30d-5p_R+2	TGTAAACATCCCCGACTGGAAGCT	up	2.10325	1.07262	0	0	12071.7	25389.8	3102	16373	high
657	hsa-miR-423-5p	TGAGGGGCAGAGAGCGAGACTTT	up	2.10519	1.07395	0	0	7382.33	15541.2	1897	10022	high
658	hsa-miR-20a-5p	TAAAGTGCTTATAGTGCAGGTAG	up	2.12145	1.08505	0	0	55944.1	118683	14375.7	76534.3	high
659	mdo-miR-22-3p	AAGCTGCCAGTTGAAGAACTGC	up	2.14565	1.10142	1.7559e-08	1.77795e-08	50.5905	108.55	13	70	middle
660	bta-mir-1246-p5_2ss1AN19AG	NTGGATTTTTGGAGCAGGGA	up	2.15179	1.10553	0.013133	0.0182676	9.72895	20.9346	2.5	13.5	middle
661	bta-mir-1246-p3_2ss1AN19AG_1	NTGGATTTTTGGAGCAGGGA	up	2.15179	1.10553	0.013133	0.0182676	9.72895	20.9346	2.5	13.5	middle
662	bta-mir-1246-p3_2ss1AN19AG_2	NTGGATTTTTGGAGCAGGGAG	up	2.15179	1.10553	0.013133	0.0182676	9.72895	20.9346	2.5	13.5	middle
663	hsa-miR-182-5p	TTTGGCAATGGTAGAACTCACACT	up	2.1764	1.12194	0	0	4020	8749.12	1033	5642	high
664	hsa-miR-421	ATCAACAGACATTAATTGGGCGC	up	2.17991	1.12427	5.5765e-49	2.43472e-49	330.784	721.081	85	465	middle
665	hsa-miR-25-3p	CATTGCACTTGTCTCGGTCTGA	up	2.1846	1.12737	0	0	16087.8	35145.3	4134	22664	high
666	hsa-miR-628-3p_L+1	TTCTAGTAAGAGTGGCAGTCGA	up	2.19163	1.13201	8.3178e-05	9.21148e-05	23.3495	51.1735	6	33	middle
667	mmu-miR-452-3p_1ss20GA	TCAGTCTCATCTGCAAAGAAGT	up	2.24406	1.16611	5.3056e-13	4.35894e-13	73.94	165.926	19	107	middle
668	hsa-miR-34a-5p	TGGCAGTGTCTTAGCTGGTTGT	up	2.28281	1.19081	0	6.25624e-151	918.413	2096.56	236	1352	middle
669	bta-mir-2887-1-p5_1ss11AT	CGGTGCGGAGTGCCCTTCGTC	up	2.28863	1.19448	1.564e-49	6.03318e-50	295.76	676.886	76	436.5	middle
670	bta-mir-2887-1-p3_1ss11AT_2	CGGTGCGGAGTGCCCTTCGTC	up	2.28863	1.19448	1.564e-49	6.03318e-50	295.76	676.886	76	436.5	middle
671	hsa-miR-196b-3p_R+1	TCGACAGCACGACACTGCCTTCA	up	2.34106	1.22716	7.9842e-07	8.90616e-07	31.1326	72.8835	8	47	middle
672	hsa-miR-130b-3p	CAGTGCAATGATGAAAGGGCAT	up	2.401	1.26364	4.4574e-85	2.63746e-86	459.206	1102.56	118	711	middle
673	hsa-miR-132-3p	TAACAGTCTACAGCCATGGTCG	up	2.43515	1.28401	1.6972e-67	2.08265e-68	350.242	852.891	90	550	middle
674	hsa-miR-1304-3p_1ss13CA	TCTCACTGTAGCATCGAACCCC	up	2.45918	1.29818	6.6254e-28	3.25552e-28	136.205	334.954	35	216	middle
675	hsa-miR-28-5p_R-1	AAGGAGCTCACAGTCTATTGA	up	2.47959	1.3101	0	9.70744e-207	1031.27	2557.12	265	1649	middle
676	hsa-miR-374b-5p_R-1	ATATAATACAACCTGCTAAGT	up	2.48214	1.31159	0	2.32107e-140	696.593	1729.04	179	1115	middle
677	hsa-miR-362-3p_1ss22AT	AACACACCTATTCAAGGATTCT	up	2.5237	1.33554	2.9811e-06	2.17603e-06	23.3495	58.927	6	38	middle
678	hsa-miR-181c-3p_L-1R+1	ACCATCGACCGTTGAGTGGACC	up	2.55026	1.35065	3.9541e-26	1.98832e-26	116.747	297.737	30	192	middle
679	hsa-miR-29b-3p	TAGCACCATTTGAAATCAGTGTT	up	2.55242	1.35186	4.7348e-62	4.36895e-63	287.977	735.037	74	474	middle
680	hsa-miR-183-3p_L-1R+1	TGAATTACCGAAGGGCCATAAA	up	2.56165	1.35707	2.8465e-07	2.04037e-07	27.2411	69.782	7	45	middle
681	hsa-miR-425-5p	AATGACACGATCACTCCCGTTGA	up	2.66752	1.4155	0	9.88974e-146	610.978	1629.8	157	1051	high
682	hsa-miR-548ae-5p_R+2	AAAAGTAATTGTGGTTTTTGCC	up	2.67728	1.42077	0.00026581	0.000252894	12.4531	33.3403	3.2	21.5	middle
683	ppy-miR-548a_R+2	AAAAGTAATTGTGGTTTTTGCC	up	2.67728	1.42077	0.00026581	0.000252894	12.4531	33.3403	3.2	21.5	middle
684	hsa-miR-181a-3p	ACCATCGACCGTTGATTGTACC	up	2.68449	1.42465	5.0129e-19	4.54256e-19	73.94	198.491	19	128	middle
685	hsa-miR-361-5p	TTATCAGAATCTCCAGGGGTAC	up	2.69141	1.42836	0	0	2770.8	7457.37	712	4809	high
686	hsa-miR-424-5p	CAGCAGCAATTCATGTTTTGAA	up	2.70396	1.43508	0	2.53968e-147	599.303	1620.49	154	1045	middle
687	hsa-miR-372-3p	AAAGTGCTGCGACATTTGAGCGT	up	2.72294	1.44516	3.6468e-07	2.25477e-07	23.3495	63.5792	6	41	middle
688	bta-mir-2887-1-p3_1ss11AT_1	CGGTGCGGAGTGCCCTTC	up	2.74126	1.45484	1.9607e-29	8.93252e-30	112.856	309.367	29	199.5	middle
689	hsa-miR-425-3p_L+1R-1	CATCGGGAATGTCGTGTCCGCC	up	2.81702	1.49417	1.2513e-74	2.56607e-76	280.194	789.312	72	509	middle
690	hsa-miR-31-3p_R+1	TGCTATGCCAACATATTGCCATC	up	2.84628	1.50908	3.7081e-16	1.39331e-16	54.4821	155.071	14	100	middle
691	hsa-miR-103a-3p	AGCAGCATTGTACAGGGCTATGA	up	2.85754	1.51477	0	0	7831.16	22377.8	2012.33	14430.7	high
692	hsa-miR-4326_R+3	TGTTCCTCTGTCTCCCAGACTCT	up	2.88423	1.52818	4.5546e-24	2.21524e-24	81.7232	235.708	21	152	middle
693	hsa-let-7i-5p	TGAGGTAGTAGTTTGTGCTGTT	up	2.9516	1.5615	0	0	13624.4	40213.8	3501	25932.5	high
694	hsa-miR-1292-5p_R-1	TGGGAACGGGTTCCGGCAGACGCT	up	2.95343	1.56239	1.0459e-20	5.32075e-21	66.1569	195.39	17	126	middle
695	hsa-miR-130b-5p_R+1	ACTCTTTCCCTGTTGCACTACT	up	2.98859	1.57947	9.2087e-11	8.28122e-11	31.1326	93.0427	8	60	middle
696	hsa-miR-200b-5p	CATCTTACTGGGCAGCATTGGA	up	3.01789	1.59354	3.6398e-81	3.44367e-83	264.627	798.617	68	515	middle
697	bta-miR-11987_L-1R-2_1ss8TA	GAGGAAACTCTGGTGGAG	up	3.085	1.62527	1.2339e-20	3.79987e-21	60.3195	186.085	15.5	120	middle
698	hsa-miR-17-3p_R+1	ACTGCAGTGAAGGCACTTGTAGA	up	3.14185	1.65161	1.0959e-34	1.27781e-35	101.181	317.896	26	205	middle
699	hsa-miR-181d-5p_R+1	AACATTCATTGTTGTCGGTGGGTT	up	3.15816	1.65908	0	1.83669e-125	365.809	1155.28	94	745	middle
700	hsa-miR-9-3p	ATAAAGCTAGATAACCGAAAGT	up	3.2544	1.70239	0	5.41717e-98	267.87	871.758	68.8333	562.167	middle
701	mmr-miR-1839_L+1R-1	AAGGTAGATAGAACAGGTCTTG	up	3.33563	1.73796	0	0	1311.46	4374.56	337	2821	high
702	hsa-miR-19a-3p	TGTGCAAATCTATGCAAAACTGA	up	3.35386	1.74582	5.3277e-88	5.23122e-91	233.495	783.109	60	505	middle
703	mmu-miR-146a-5p_R+1	TGAGAACTGAATTCCATGGGTTT	up	3.39656	1.76407	0	1.19558e-193	490.339	1665.46	126	1074	middle
704	hsa-miR-142-3p_L-1	GTAGTGTTTCCTACTTTATGGA	up	3.42573	1.77641	0	1.82903e-105	260.736	893.21	67	576	middle
705	hsa-miR-10a-3p_R-1	CAAATTCGTATCTAGGGGAAT	up	3.44432	1.78422	0	4.47222e-274	677.135	2332.27	174	1504	middle
706	hsa-miR-30d-3p	CTTTCAGTCAGATGTTTGCTGC	up	3.48669	1.80186	4.99e-14	1.96077e-14	31.1326	108.55	8	70	middle
707	hsa-miR-17-5p	CAAAGTGCTTACAGTGCAGGTAG	up	3.62134	1.85652	0	0	13471.4	48784.4	3461.67	31459.3	high
708	hsa-miR-106a-5p_1ss1AC	CAAAGTGCTTACAGTGCAGGTAG	up	3.62134	1.85652	0	0	13471.4	48784.4	3461.67	31459.3	high
709	hsa-miR-222-3p_R+2	AGCTACATCTGGCTACTGGGTCT	up	3.67126	1.87628	0	0	7137.16	26202.4	1834	16897	high
710	hsa-miR-584-5p_R-1	TTATGGTTTGCCTGGGACTGA	up	3.69956	1.88735	0	3.58201e-172	369.7	1367.73	95	882	middle
711	hsa-miR-15b-3p_R-1	CGAATCATTATTTGCTGCTCT	up	3.73191	1.89991	0	8.89858e-97	202.362	755.197	52	487	middle
712	hsa-miR-140-5p	CAGTGGTTTTACCCTATGGTAG	up	3.93407	1.97602	0	5.22246e-223	428.074	1684.07	110	1086	middle
713	hsa-mir-1304-p5	CGGTTTGAGGCTACAGTGAGAT	up	4.02101	2.00756	1.0043e-23	1.6913e-24	42.8074	172.129	11	111	middle
714	hsa-miR-3615_R+2	TCTCTCGGCTCCTCGCGGCTCGC	up	4.02464	2.00886	7.8853e-42	1.63557e-43	77.8316	313.244	20	202	middle
715	hsa-miR-9-5p	TCTTTGGTTATCTAGCTGTATGA	up	4.06207	2.02221	0	6.63664e-119	214.037	869.432	55	560.667	middle
716	hsa-miR-375-3p	TTTGTTCGTTCGGCTCGCGTGA	up	4.16712	2.05905	0	0	3027.65	12616.6	778	8136	high
717	hsa-miR-132-5p	ACCGTGGCTTTCGATTGTTACT	up	4.22387	2.07857	1.646e-12	5.49651e-13	19.4579	82.1877	5	53	middle
718	hsa-miR-374a-5p_R-1	TTATAATACAACCTGATAAGT	up	4.36002	2.12434	0	1.44426e-291	466.99	2036.08	120	1313	high
719	hsa-miR-25-5p_R+2	AGGCGGAGACTTGGGCAATTGCT	up	4.38327	2.13201	6.8638e-25	6.10073e-26	38.9158	170.578	10	110	middle
720	mmu-miR-146a-5p_R+2	TGAGAACTGAATTCCATGGGTTAA	up	4.49712	2.169	1.3108e-18	1.59865e-19	27.2411	122.506	7	79	middle
721	hsa-miR-27b-5p	AGAGCTTAGCTGATTGGTGAAC	up	4.60464	2.20309	2.4597e-24	2.47657e-25	35.0242	161.274	9	104	middle
722	hsa-miR-9985_R-1_1ss16CT	TTCACAGTGGCTAAGTTA	up	4.62235	2.20863	1.1127e-05	5.43883e-06	6.48597	29.9804	1.66667	19.3333	middle
723	hsa-let-7g-5p	TGAGGTAGTAGTTTGTACAGTT	up	4.76758	2.25326	0	0	13601.1	64844.2	3495	41815.8	high
724	hsa-miR-1296-5p	TTAGGGCCCTGGCTCCATCTCC	up	4.93872	2.30414	0	2.01017e-100	128.422	634.241	33	409	middle
725	hsa-miR-196a-5p	TAGGTAGTTTCATGTTGTTGGG	up	5.34561	2.41835	0	0	698.539	3734.11	179.5	2408	high
726	mmu-let-7j_1ss8TG	TGAGGTAGTAGTTTGTGCTGTTAT	up	5.47244	2.45218	3.1947e-51	1.01526e-54	58.3737	319.447	15	206	middle
727	bta-miR-11987_L-2R-1_1ss8TA	AGGAAACTCTGGTGGAGG	up	6.09531	2.6077	0	0	439.749	2680.41	113	1728.5	middle
728	hsa-miR-7-1-3p	CAACAAATCACAGTCTGCCATA	up	6.09672	2.60803	3.2617e-79	2.07472e-85	77.8316	474.518	20	306	middle
729	hsa-miR-98-5p	TGAGGTAGTAAGTTGTATTGTT	up	6.27992	2.65075	0	0	599.303	3763.58	154	2427	high
730	hsa-miR-194-5p	TGTAACAGCAACTCCATGTGGA	up	6.43446	2.68582	0	0	2307.71	14848.8	593	9575.5	high
731	bta-mir-2904-2-p3	GTTGGCCTCGGATAGCCGGTCCCCCG	up	6.51797	2.70442	1.6532e-61	7.76144e-67	54.4821	355.113	14	229	middle
732	hsa-miR-196b-5p	TAGGTAGTTTCCTGTTGTTGGG	up	6.64038	2.73127	0	0	556.496	3695.35	143	2383	middle
733	hsa-miR-374a-3p	CTTATCAGATTGTATTGTAATT	up	6.69444	2.74296	6.811e-24	9.38454e-26	19.4579	130.26	5	84	middle
734	hsa-miR-142-5p_L+2R-1	CCCATAAAGTAGAAAGCACTAC	up	6.76194	2.75744	0	0	1525.5	10315.3	392	6652	high
735	hsa-miR-18a-3p_R-2	ACTGCCCTAAGTGCTCCTTCT	up	6.87376	2.7811	1.3871e-38	7.53394e-42	31.1326	213.998	8	138	middle
736	hsa-mir-4454-p5	TCCGAGTCACGGCACCAAA	up	7.4524	2.89771	0	3.51341e-267	182.904	1363.08	47	879	high
737	hsa-miR-942-5p_L-2R+3	TTCTCTGTTTTGGCCATGTGTGT	up	7.50468	2.90779	5.8655e-33	5.13004e-36	23.3495	175.23	6	113	middle
738	hsa-miR-92a-3p	TATTGCACTTGTCCCGGCCTGT	up	7.57843	2.9219	0	0	9942.99	75352.2	2555	48592	high
739	hsa-let-7b-5p	TGAGGTAGTAGGTTGTGTGGTT	up	7.93946	2.98904	0	0	3346.76	26571.4	860	17135	high
740	hsa-miR-19b-3p	TGTGCAAATCCATGCAAAACTGA	up	8.40725	3.07163	0	0	237.386	1995.77	61	1287	middle
741	hsa-miR-574-5p	TGAGTGTGTGTGTGTGAGTGTGT	up	8.43447	3.0763	2.6654e-38	2.274e-42	23.3495	196.94	6	127	middle
742	hsa-miR-194-5p_R+1	TGTAACAGCAACTCCATGTGGAA	up	8.48496	3.08491	0	0	3296.17	27967.9	847	18035.5	high
743	hsa-miR-625-5p	AGGGGGAAAGTTCTATAGTCC	up	9.39271	3.23154	0	7.85024e-112	54.4821	511.735	14	330	middle
744	hsa-miR-192-5p	CTGACCTATGAATTGACAGCC	up	10.2391	3.35602	0	0	9355.36	95790.6	2404	61772	high
745	hsa-miR-10401-3p_L+1R-1	GACCTCGCCGTCCCGCCCGCC	up	10.4601	3.38682	3.8408e-66	2.40596e-74	31.1326	325.649	8	210	middle
746	mmu-mir-6240-p5_1ss15TG	CGGCGGGTGTTGACGCGATG	up	10.9316	3.45043	0	0	466.99	5104.94	120	3292	high
747	hsa-miR-135b-5p	TATGGCTTTTCATTCCTATGTGA	up	12.0809	3.59465	0	0	245.17	2961.86	63	1910	middle
748	hsa-miR-146a-5p	TGAGAACTGAATTCCATGGGTT	up	12.5604	3.65081	0	0	1441.83	18110	370.5	11678.5	high
749	hsa-miR-335-3p	TTTTTCATTATTGCTCCTGACC	up	12.5805	3.65312	0	4.59955e-244	81.7232	1028.12	21	663	middle
750	hsa-miR-582-3p_R+1	TAACTGGTTGAACAACTGAACCC	up	13.504	3.75532	0	1.37698e-115	35.0242	472.967	9	305	middle
751	hsa-miR-590-3p	TAATTTTATGTATAAGCTAGT	up	14.8234	3.88981	2.2291e-63	4.25419e-73	19.4579	288.432	5	186	middle
752	hsa-miR-629-5p_R+1	TGGGTTTACGTTGGGAGAACTT	up	15.3709	3.94213	0	0	420.291	6460.27	108	4166	high
753	hsa-miR-625-3p	GACTATAGAACTTTCCCCCTCA	up	16.6507	4.05751	0	0	108.964	1814.33	28	1170	middle
754	bta-miR-11987_L-2_1ss8TA	AGGAAACTCTGGTGGAGGT	up	19.4295	4.28018	0	0	105.073	2041.51	27	1316.5	middle
755	hsa-miR-582-5p	TTACAGTTGTTCAACCAGTTACT	up	26.972	4.75339	0	0	62.2653	1679.42	16	1083	middle
756	hsa-miR-7-5p	TGGAAGACTAGTGATTTTGTTGTT	up	37.94	5.24565	0	0	788.694	29923.1	202.667	19296.3	high
757	hsa-miR-499a-5p	TTAAGACTTGCAGTGATGTTT	up	111.344	6.79888	0	0	175.121	19498.6	45	12574	high
Following miRNAs do not show significant difference (p-value<=0.05 and |logfoldchange|>=1).
758	hsa-miR-1343-5p_R-1	TGGGGAGCGGCCCCCGGGTGG	down	0.398479	-1.32743	0.067647	0.121083	19.4579	7.75356	5	5	middle
759	hsa-miR-96-5p	TTTGGCACTAGCACATTTTTGCT		0.512367	-0.964751	0	8.74945e-121	6004.71	3076.61	1543	1984	high
760	hsa-miR-221-3p_R-1	AGCTACATTGTCTGCTGGGTTT		0.516094	-0.954295	0	0	161855	83532.2	41591	53867	high
761	hsa-miR-12136_R+8	GAAAAAGTCATGGAGGCCATGGGGTT		0.51935	-0.945222	0	1.39431e-105	5491.02	2851.76	1411	1839	high
762	hsa-miR-378a-5p	CTCCTGACTCCAGGTCCTGTGT		0.534668	-0.903286	1.276e-06	1.1027e-06	307.435	164.375	79	106	middle
763	rno-miR-1843b-5p_L+1R-2_1ss19AG	TATGGAGGTCTCTGTCTGGCTT		0.55787	-0.841999	0.26254	0.361876	19.4579	10.855	5	7	middle
764	hsa-miR-4746-5p	CCGGTCCCAGGAGAACCTGCAGA		0.55787	-0.841999	0.26254	0.361876	19.4579	10.855	5	7	middle
765	hsa-let-7a-3p_R+1_1ss8AG	CTATACAGTCTACTGTCTTTCT		0.561628	-0.832314	5.1445e-05	5.48648e-05	261.384	146.801	67.1667	94.6667	middle
766	hsa-let-7f-2-3p_1ss22CT	CTATACAGTCTACTGTCTTTCT		0.561628	-0.832314	5.1445e-05	5.48648e-05	261.384	146.801	67.1667	94.6667	middle
767	hsa-miR-181a-2-3p	ACCACTGACCGTTGACTGTACC		0.568821	-0.813954	3.7727e-08	3.47682e-08	509.797	289.983	131	187	middle
768	hsa-miR-212-5p	ACCTTGGCTCTAGACTGCTTACT		0.569255	-0.812852	0.20429	0.285621	27.2411	15.5071	7	10	middle
769	hsa-miR-548av-3p_L+2	CCAAAACTGCAGTTACTTTTGC		0.57173	-0.806593	0.10707	0.122576	44.7532	25.5867	11.5	16.5	middle
770	bta-miR-20b_R+1	CAAAGTGCTCACAGTGCAGGTAG		0.57558	-0.796911	0.32076	0.344201	17.5121	10.0796	4.5	6.5	middle
771	bta-mir-2887-1-p3_1ss5CA	GGGAAACGGGGCGCGGCC		0.580241	-0.785276	0.014178	0.0149869	110.91	64.3545	28.5	41.5	middle
772	hsa-miR-93-3p_R+1	ACTGCTGAGCTAGCACTTCCCGA		0.595164	-0.748641	6.8105e-08	5.63142e-08	607.086	361.316	156	233	middle
773	bta-miR-154c	AGATATTGCACGGTTGATCTCT		0.597718	-0.742463	0.29522	0.409909	23.3495	13.9564	6	9	middle
774	hsa-miR-149-5p_R-2	TCTGGCTCCGTGTCTTCACTC		0.610548	-0.711824	1.6074e-20	1.01575e-20	2054.75	1254.53	528	809	high
775	hsa-miR-1290_1ss13TG	TGGATTTTTGGAGCAGGGA		0.610615	-0.711664	1.227e-17	9.63954e-18	1743.43	1064.56	448	686.5	middle
776	hsa-miR-181a-5p	AACATTCAACGCTGTCGGTGAGT		0.612378	-0.707506	0	2.50243e-129	13963	8550.62	3588	5514	high
777	hsa-miR-452-5p_R+2	AACTGTTTGCAGAGGAAACTGAGA		0.621735	-0.685628	1.1908e-20	7.40845e-21	2292.14	1425.1	589	919	middle
778	hsa-miR-151b_R+2	TCGAGGAGCTCACAGTCTAG		0.62924	-0.668319	1.6394e-06	1.50067e-06	651.84	410.163	167.5	264.5	middle
779	hsa-miR-429	TAATACTGTCTGGTAAAACCGT		0.629383	-0.667989	2.5143e-44	8.21849e-45	5533.83	3482.9	1422	2246	high
780	hsa-miR-296-5p	AGGGCCCCCCCTCAATCCTGT		0.637566	-0.649353	0.42669	0.474007	19.4579	12.4057	5	8	middle
781	hsa-miR-615-3p_R-1	TCCGAGCCTGGGTCTCCCTCT		0.646746	-0.62873	2.7582e-06	2.85637e-06	743.292	480.721	191	310	high
782	hsa-miR-769-5p	TGAGACCTCTGGGTTCTGAGCT		0.650174	-0.621102	3.0399e-22	1.94597e-22	3296.17	2143.08	847	1382	middle
783	hsa-miR-22-3p	AAGCTGCCAGTTGAAGAACTGT		0.655479	-0.609379	0	2.21395e-170	28256.8	18521.7	7261	11944	high
784	hsa-miR-320b_R-2	AAAAGCTGGGTTGAGAGGGC		0.659791	-0.599919	1.0915e-16	8.60852e-17	2676.11	1765.67	687.667	1138.62	middle
785	hsa-let-7i-3p	CTGCGCAAGCTACTGCCTTGCT		0.667721	-0.582682	0.065944	0.0696528	143.988	96.1441	37	62	middle
786	hsa-let-7d-3p	CTATACGACCTGCTGCCTTTCT		0.668734	-0.580495	1.3581e-13	1.20646e-13	2358.3	1577.07	606	1017	high
787	hsa-miR-423-3p	AGCTCGGTCTGAGGCCCCTCAGT		0.672443	-0.572517	0	2.49252e-97	19465.7	13089.6	5002	8441	high
788	hsa-let-7e-5p	TGAGGTAGGAGGTTGTATAGTT		0.677209	-0.562326	6.5838e-05	6.42703e-05	758.858	513.906	195	331.4	high
789	hsa-miR-589-5p_R-1	TGAGAACCACGTCTGCTCTGA		0.683106	-0.549818	3.7183e-05	3.43003e-05	871.714	595.473	224	384	middle
790	hsa-miR-335-5p	TCAAGAGCAATAACGAAAAATGT		0.699745	-0.5151	2.4489e-24	1.85298e-24	6604.01	4621.12	1697	2980	high
791	hsa-miR-2277-5p_R-1	AGCGCGGGCTGAGCGCTGCCAGT		0.717262	-0.479428	0.62749	0.729655	19.4579	13.9564	5	9	middle
792	hsa-miR-301a-5p	GCTCTGACTTTATTGCACTACT		0.730544	-0.452956	0.50028	0.504858	46.699	34.1157	12	22	middle
793	hsa-miR-2116-3p_L+1R-1	TCCTCCCATGCCAAGAACTCC		0.730544	-0.452956	0.63363	0.751796	23.3495	17.0578	6	11	middle
794	hsa-miR-331-3p_R+1	GCCCCTGGGCCTATCCTAGAAT		0.735653	-0.442903	0.17983	0.198756	202.362	148.868	52	96	middle
795	hsa-miR-23b-3p_R+1	ATCACATTGCCAGGGATTACCACT		0.735958	-0.442306	1.9178e-16	1.7664e-16	7639.17	5622.11	1963	3625.5	high
796	hsa-miR-224-5p_L-1R-2	CAAGTCACTAGTGGTTCCGTTT		0.738746	-0.43685	4.2797e-11	4.08028e-11	5168.02	3817.85	1328	2462	high
797	hsa-let-7f-1-3p_1ss22CT	CTATACAATCTATTGCCTTCCT		0.740032	-0.434341	0.50382	0.535898	54.4821	40.3185	14	26	middle
798	hsa-miR-548a-3p	CAAAACTGGCAATTACTTTTGC		0.740032	-0.434341	0.69953	0.720678	18.1607	13.4395	4.66667	8.66667	middle
799	hsa-miR-152-3p	TCAGTGCATGACAGAACTTGG		0.751238	-0.412658	2.8776e-16	2.77316e-16	10141.5	7618.65	2606	4913	high
800	hsa-miR-106b-3p_L+2R-2	TACCGCACTGTGGGTACTTGCT		0.760503	-0.394975	4.8787e-08	4.87888e-08	5529.93	4205.53	1421	2712	high
801	hsa-miR-181c-5p_R+1	AACATTCAACCTGTCGGTGAGTT		0.779632	-0.359134	0.27775	0.283249	358.025	279.128	92	180	middle
802	hsa-miR-28-3p	CACTAGATTGTGAGCTCCTGGA		0.780822	-0.356935	0.00017637	0.000179937	4420.83	3451.88	1136	2226	high
803	hsa-miR-503-5p_R-1	TAGCAGCGGGAACAGTTCTGCA		0.782334	-0.354143	0.10834	0.115455	848.364	663.705	218	428	middle
804	mdo-miR-21-5p_L+2R+1	AATAGCTTATCAGACTGATGTTGAC		0.789578	-0.340846	0.47626	0.501369	210.145	165.926	54	107	middle
805	hsa-miR-1908-5p	CGGCGGGGACGGCGATTGGTC		0.796957	-0.327425	0.6362	0.633955	120.639	96.1441	31	62	middle
806	hsa-miR-942-3p	CACATGGCCGAAACAGAGAAGT		0.796957	-0.327425	0.82216	1	27.2411	21.71	7	14	middle
807	hsa-miR-191-5p	CAACGGAATCCCAAAAGCAGCTG		0.799538	-0.322762	1.1711e-05	1.17459e-05	11417.9	9129.04	2934	5887	high
808	mmu-miR-5126_L-1R-3_1ss18CT	CGGGCGGGGCCGGGGGTG		0.82542	-0.276799	0.91736	1	27.2411	22.4853	7	14.5	middle
809	hsa-let-7b-3p_1ss22CT	CTATACAACCTACTGCCTTCCT		0.832378	-0.26469	0.85023	0.910847	175.121	145.767	45	94	middle
810	hsa-miR-1307-5p	TCGACCGGACCTCGACCGGCT		0.843837	-0.244963	0.9265	0.935265	330.784	279.128	85	180	middle
811	mdo-miR-26-5p_R+3	TTCAAGTAATCCAGGATAGGCTAG		0.846767	-0.239963	0.98785	1	31.1326	26.3621	8	17	middle
812	hsa-miR-26a-5p	TTCAAGTAATCCAGGATAGGCT		0.847934	-0.237976	0.76869	0.771012	26551.6	22514	6822.83	14518.5	high
813	hsa-miR-500a-3p_L+1R-1_1ss22TA	AATGCACCTGGGCAAGGATTCA		0.851782	-0.231444	0.96548	0.965469	1159.69	987.803	298	637	middle
814	hsa-miR-502-3p	AATGCACCTGGGCAAGGATTCA		0.851782	-0.231444	0.96548	0.965469	1159.69	987.803	298	637	middle
815	mmu-miR-5126_L-3_1ss18CT	GGCGGGGCCGGGGGTGGGG		0.853883	-0.22789	0.98499	1	40.8616	34.891	10.5	22.5	middle
816	hsa-miR-186-5p	CAAAGAATTCTCCTTTTGGGCT		0.855502	-0.225157	0.71574	0.718658	7390.11	6322.25	1899	4077	high
817	hsa-miR-3065-3p_R-1	TCAGCACCAGGATATTGTTGGA		0.863371	-0.211948	0.94294	1	46.699	40.3185	12	26	middle
818	hsa-miR-338-5p_R-1	AACAATATCCTGGTGCTGAGT		0.876653	-0.189922	0.92636	1	19.4579	17.0578	5	11	middle
819	hsa-miR-641_R-1	AAAGACATAGGATAGAGTCACCT		0.876653	-0.189922	0.92636	1	19.4579	17.0578	5	11	middle
820	hsa-miR-671-3p	TCCGGTTCTCAGGGCTCCACC		0.876653	-0.189922	0.85335	0.933863	77.8316	68.2313	20	44	middle
821	hsa-miR-21-3p	CAACACCAGTCGATGGGCTGT		0.887374	-0.172386	0.15014	0.15235	2401.1	2130.68	617	1374	high
822	hsa-miR-29c-3p_R-1	TAGCACCATTTGAAATCGGTT		0.891833	-0.165154	0.67461	0.648452	163.446	145.767	42	94	middle
823	hsa-miR-101-3p_R+1	TACAGTACTGTGATAACTGAAG		0.901853	-0.149036	0.0039145	0.0039314	5033.76	4539.71	1293.5	2927.5	high
824	hsa-miR-361-3p	TCCCCCAGGTGTGATTCTGATTT		0.91515	-0.127919	0.27525	0.27898	459.206	420.243	118	271	middle
825	hsa-miR-133a-3p_R+1	TTTGGTCCCCTTCAACCAGCTGT		0.938449	-0.0916498	0.069687	0.0713996	695.944	653.108	178.833	421.167	middle
826	hsa-miR-1271-5p	CTTGGCACCTAGCAAGCACTCA		0.950801	-0.0727854	0.052693	0.0523227	614.87	584.618	158	377	middle
827	hsa-miR-106b-5p	TAAAGTGCTGACAGTGCAGAT		0.956116	-0.0647424	1.9606e-13	2.03231e-13	7989.41	7638.81	2053	4926	high
828	PC-5p-176050_6	GTTTGACTGGGGCGGTCG		0.956349	-0.064391	0.79737	1	9.72895	9.30427	2.5	6	low
829	hsa-miR-7704_1ss19GC	CGGGGTCGGCGGCGACGTC		0.979866	-0.029344	0.12355	0.115835	237.386	232.607	61	150	middle
830	hsa-miR-941	CACCCGGCTGTGTGCACATGTGC		0.996581	-0.00494144	0.00035524	0.000411177	1009.86	1006.41	259.5	649	middle
831	hsa-miR-320e_L+1R-1_1ss18GA	AAAAGCTGGGTTGAGAAA	down	-inf	-inf	0.041987	0.0666111	4.86447	0	1.25	0	middle
832	hsa-miR-548au-5p	AAAAGTAATTGCGGTTTTTGC	up	inf	inf	0.098113	0.211153	0	2.32607	0	1.5	low
833	hsa-miR-548o-5p	AAAAGTAATTGCGGTTTTTGCC	up	inf	inf	0.098113	0.211153	0	2.32607	0	1.5	low
834	mmu-mir-6240-p5_1ss8AG	AAGGCCCGCGGCGGGTGTTGA		1.00459	0.0066124	0.0076844	0.00823395	507.851	510.184	130.5	329	middle
835	mmu-mir-6240-p3_1ss8AG	AAGGCCCGCGGCGGGTGTTGA		1.00459	0.0066124	0.0076844	0.00823395	507.851	510.184	130.5	329	middle
836	hsa-miR-15a-5p	TAGCAGCACATAATGGTTTGTG		1.00809	0.0116269	9.4826e-05	0.000103163	1042.94	1051.38	268	678	middle
837	hsa-miR-27a-3p	TTCACAGTGGCTAAGTTCCGC		1.00824	0.0118344	0	1.63798e-120	36922	37226.1	9487.67	24005.8	high
838	hsa-miR-484	TCAGGCTCAGTCCCCTCCCGAT		1.01618	0.0231605	2.6133e-10	2.93042e-10	2482.83	2523.01	638	1627	high
839	hsa-miR-345-5p_R+1	GCTGACTCCTAGTCCAGGGCTCT		1.01733	0.0247853	4.287e-05	4.49328e-05	1027.38	1045.18	264	674	middle
840	hsa-miR-624-5p	TAGTACCAGTACCTTGTGTTCA		1.02466	0.0351447	0.48763	0.500009	27.2411	27.9128	7	18	middle
841	hsa-miR-769-3p	CTGGGATCTCCGGGGTCTTGGTT		1.03136	0.0445434	0.26215	0.298294	66.1569	68.2313	17	44	middle
842	hsa-miR-29a-5p_R+1	ACTGATTTCTTTTGGTGTTCAGA		1.03604	0.0510862	0.5332	0.524149	19.4579	20.1593	5	13	middle
843	hsa-miR-2110_R+1	TTGGGGAAACGGCCGCTGAGTGA		1.04519	0.0637654	0.022693	0.0227179	237.386	248.114	61	160	middle
844	hsa-miR-7976_R+3	TGCCCTGAGACTTTTGCTCTAA		1.04601	0.064892	0.40743	0.382276	31.1326	32.5649	8	21	middle
845	hsa-miR-500b-5p_L+1R+4	TAATCCTTGCTACCTGGGTGAGA		1.06261	0.0876121	0.58362	0.68883	11.6747	12.4057	3	8	middle
846	hsa-miR-1180-3p	TTTCCGGCTCGCGTGGGTGTGT		1.08777	0.121377	2.7191e-10	3.25375e-10	1253.09	1363.08	322	879	middle
847	hsa-miR-501-3p	AATGCACCCGGGCAAGGATTCT		1.09112	0.125813	8.3475e-07	8.7467e-07	743.292	811.022	191	523	middle
848	hsa-miR-200a-3p_R+1	TAACACTGTCTGGTAACGATGTT		1.10474	0.143702	0	2.8304e-228	28577.8	31570.9	7343.5	20359	high
849	hsa-miR-1301-3p	TTGCAGCTGCCTGGGAGTGACTTC		1.1274	0.173004	0.0092204	0.0104759	159.555	179.883	41	116	middle
850	hsa-miR-92b-5p_R+2	AGGGACGGGACGCGGTGCAGTGTT		1.12902	0.175075	0.3166	0.320427	23.3495	26.3621	6	17	middle
851	hsa-miR-24-3p_R-2	TGGCTCAGTTCAGCAGGAAC		1.12966	0.175891	0	5.8605e-271	28515.6	32212.9	7327.5	20773	high
852	hsa-miR-576-3p_R+1	AAGATGTGGAAAAATTGGAATCC		1.13851	0.187148	0.025607	0.0298676	108.964	124.057	28	80	middle
853	hsa-miR-424-3p	CAAAACGTGAGGCGCTGCTAT		1.14521	0.195609	2.5832e-06	3.20946e-06	463.098	530.343	119	342	middle
854	hsa-miR-93-5p	CAAAGTGCTGTTCGTGCAGGTAG		1.1509	0.202768	0	0	44364	51058.7	11400	32926	high
855	bta-miR-1246_L-1R+2	ATGGATTTTTGGAGCAGGGA		1.18872	0.249413	2.8175e-45	5.24658e-45	3233.9	3844.21	831	2479	high
856	hsa-miR-30b-5p	TGTAAACATCCTACACTCAGCT		1.19459	0.256519	7.6021e-53	1.48438e-52	3677.54	4393.17	945	2833	high
857	hsa-miR-330-3p	GCAAAGCACACGGCCTGCAGAGA		1.20374	0.267521	5.9517e-07	6.5862e-07	373.592	449.706	96	290	high
858	hsa-miR-95-3p	TTCAACGGGTATTTATTGAGCA		1.20572	0.269894	1.8048e-10	2.24385e-10	603.195	727.284	155	469	middle
859	hsa-miR-7706_R-1	TGAAGCGCCTGTGCTCTGCCGAG		1.21641	0.282628	0.021786	0.0230476	73.94	89.9413	19	58	middle
860	hsa-miR-31-5p_R+2	AGGCAAGATGCTGGCATAGCTGT		1.22667	0.294746	0	1.67149e-125	7596.36	9318.23	1952	6009	high
861	hsa-miR-369-3p	AATAATACATGGTTGATCTTT		1.24027	0.310648	6.1187e-07	7.24747e-07	311.326	386.127	80	249	middle
862	hsa-miR-185-5p	TGGAGAGAAAGGCAGTTCCTGA		1.24234	0.313055	9.4622e-83	2.21483e-82	4595.96	5709.72	1181	3682	high
863	hsa-miR-589-3p_1ss24AT	TCAGAACAAATGCCGGTTCCCAGT		1.25236	0.324651	0.1293	0.157063	27.2411	34.1157	7	22	middle
864	hsa-miR-532-5p	CATGCCTTGAGTGTAGGACCGT		1.25442	0.327022	8.0594e-46	1.35729e-45	2366.08	2968.06	608	1914	high
865	PC-5p-4642_538	AGCCTGGAAGCTGGAGCCTGCAGT		1.26185	0.33554	0.15144	0.165843	23.3495	29.4635	6	19	middle
866	bta-miR-2284x_R+1	TGAAAAGTTCGTTCGGGTTTTT		1.3017	0.380394	0.013662	0.0149366	58.3737	75.9849	15	49	middle
867	hsa-miR-455-5p	TATGTGCCTTTGGACTACATCG		1.31264	0.392467	0.0073067	0.00733531	66.1569	86.8399	17	56	middle
868	hsa-miR-3200-3p_R+1	CACCTTGCGCTACTCAGGTCTGC		1.32826	0.40954	0.00024103	0.000315484	116.747	155.071	30	100	middle
869	hsa-let-7d-5p	AGAGGTAGTAGGTTGCATAGTT		1.32984	0.411257	0	4.72561e-107	4167.88	5542.63	1071	3574.25	high
870	hsa-let-7a-5p	TGAGGTAGTAGGTTGTATAGTT		1.3316	0.413158	0	1.43842e-136	5301.3	7059.2	1362.25	4552.23	high
871	hsa-miR-548e-3p_R-1	AAAAACTGAGACTACTTTTGC		1.34034	0.422596	0.022996	0.0274983	42.8074	57.3763	11	37	middle
872	hsa-miR-148a-3p	TCAGTGCACTACAGAACTTTGT		1.34939	0.432312	0	0	30111.1	40631.7	7737.5	26202	high
873	hsa-miR-3177-3p	TGCACGGCACTGGGGACACGT		1.35483	0.438109	0.11566	0.134328	19.4579	26.3621	5	17	middle
874	hsa-miR-32-3p_R-1	CAATTTAGTGTGTGTGATATT		1.37254	0.456846	0.029508	0.0358685	35.0242	48.0721	9	31	middle
875	hsa-miR-505-3p_L-1R+2	GTCAACACTTGCTGGTTTCCTCT		1.3737	0.45807	2.3273e-10	3.44614e-10	295.76	406.286	76	262	middle
876	hsa-miR-200a-5p	CATCTTACCGGACAGTGCTGGA		1.39044	0.475538	2.9695e-07	4.11991e-07	182.904	254.317	47	164	middle
877	bta-miR-380-3p	TATGTAATGTGGTCCACGTCT		1.40516	0.490736	0.00084609	0.000904967	73.94	103.898	19	67	middle
878	hsa-miR-450b-5p_R-1	TTTTGCAATATGTTCCTGAAT		1.40554	0.491128	1.3345e-08	1.66679e-08	214.037	300.838	55	194	middle
879	hsa-miR-548aq-3p_1ss11AG	CAAAAACTGCGATTACTTTTGC		1.43452	0.520572	0.073193	0.0780496	19.4579	27.9128	5	18	middle
880	hsa-miR-548bc_L+1_1ss10TC	CAAAAACTGCGATTACTTTTGC		1.43452	0.520572	0.073193	0.0780496	19.4579	27.9128	5	18	middle
881	hsa-miR-450a-5p	TTTTGCGATGTGTTCCTAATAT		1.43752	0.523585	8.3403e-15	1.23565e-14	361.917	520.264	93	335.5	middle
882	mdo-miR-200a-3p_R+2	TAACACTGTCTGGTAACGATGTTT		1.4427	0.528769	8.8972e-58	1.35787e-57	1517.72	2189.61	390	1412	middle
883	hsa-miR-412-5p_R-3	TGGTCGACCAGTTGGAAAGT		1.46109	0.547044	0.041275	0.0455787	23.3495	34.1157	6	22	middle
884	hsa-miR-128-3p	TCACAGTGAACCGGTCTCTTT		1.46531	0.551208	5.3231e-50	8.81642e-50	1223.9	1793.4	314.5	1156.5	middle
885	hsa-miR-221-5p_R+2	ACCTGGCATACAATGTAGATTTCT		1.47735	0.563015	4.7828e-25	7.02101e-25	572.062	845.138	147	545	middle
886	hsa-miR-651-5p	TTTAGGATAAGCTTGACTTTTG		1.48996	0.575277	3.1803e-05	5.03354e-05	89.5063	133.361	23	86	middle
887	hsa-miR-92a-1-5p	AGGTTGGGATCGGTTGCAATGCT		1.51422	0.598574	0.045128	0.0586429	19.4579	29.4635	5	19	middle
888	hsa-mir-4485-p3_1ss1CT	TGTTTAACGGCCGCGGTACCC		1.55407	0.636049	0.0028841	0.00450581	38.9158	60.4778	10	39	middle
889	hsa-miR-27b-3p	TTCACAGTGGCTAAGTTCTGC		1.55783	0.639539	0	0	87189.5	135827	22404.7	87589.8	high
890	hsa-miR-340-5p	TTATAAAGCAATGAGACTGATT		1.56693	0.647945	1.5608e-78	1.55711e-78	1494.37	2341.57	384	1510	high
891	hsa-miR-210-3p	CTGTGCGTGTGACAGCGGCTGA		1.57156	0.652198	0	2.50882e-228	4370.24	6868.1	1123	4429	high
892	hsa-miR-146b-5p_R+1	TGAGAACTGAATTCCATAGGCTGT		1.58068	0.660547	9.7656e-30	1.01679e-29	527.309	833.508	135.5	537.5	middle
893	hsa-miR-18a-5p_R+1	TAAGGTGCATCTAGTGCAGATAGA		1.58735	0.666617	5.9348e-40	7.62283e-40	708.268	1124.27	182	725	middle
894	hsa-miR-16-5p	TAGCAGCACGTAAATATTGGCG		1.59319	0.671918	0	0	7479.62	11916.4	1922	7684.5	high
895	hsa-miR-760_R+2	CGGCTCTGGGTCTGTGGGGAGT		1.59391	0.672575	0.0017826	0.00256567	38.9158	62.0285	10	40	middle
896	hsa-miR-548ae-5p_R+1	AAAAGTAATTGTGGTTTTTGC		1.59807	0.676327	0.07577	0.0752369	12.4531	19.9008	3.2	12.8333	middle
897	hsa-miR-26b-5p_R+1	TTCAAGTAATTCAGGATAGGTT		1.60818	0.685428	0	0	10617.5	17074.9	2728.33	11011	high
898	hsa-miR-197-3p	TTCACCACCTTCTCCACCCAGC		1.61271	0.689488	2.6926e-25	4.05246e-25	412.507	665.255	106	429	high
899	hsa-miR-30e-3p	CTTTCAGTCGGATGTTTACAGC		1.61455	0.691135	8.3586e-58	1.2634e-57	976.787	1577.07	251	1017	middle
900	hsa-miR-324-5p_R+1	CGCATCCCCTAGGGCATTGGTGT		1.61882	0.694942	1.9141e-12	2.61634e-12	186.796	302.389	48	195	middle
901	hsa-miR-200b-3p_R+1	TAATACTGCCTGGTAATGATGAC		1.62036	0.696314	0	0	30757.1	49837.6	7903.5	32138.5	high
902	hsa-miR-151a-3p	CTAGACTGAAGCTCCTTGAGG		1.64278	0.716135	0	0	6125.35	10062.6	1574	6489	high
903	hsa-miR-339-3p_R-2	TGAGCGCCTCGACGACAGAGC		1.64455	0.717693	6.4807e-45	7.29513e-45	704.376	1158.38	181	747	middle
904	hsa-miR-219a-5p_R+2	TGATTGTCCAAACGCAATTCTCG		1.66033	0.731468	0.0092408	0.0102291	23.3495	38.7678	6	25	middle
905	hsa-miR-151b_R+3	TCGAGGAGCTCACAGTCTAGT		1.71621	0.779223	0	0	5446.27	9346.92	1399.5	6027.5	high
906	hsa-miR-574-3p	CACGCTCATGCACACACCCACA		1.72411	0.785853	4.9185e-30	4.36799e-30	393.05	677.661	101	437	middle
907	hsa-miR-324-3p_L-3R+1	ACTGCCCCAGGTGCTGCTGGT		1.73623	0.795957	9.7994e-18	1.22059e-17	217.928	378.374	56	244	middle
908	hsa-miR-455-3p_R+1	GCAGTCCATGGGCATATACACT		1.74572	0.803819	1.1658e-07	1.37958e-07	81.7232	142.665	21	92	middle
909	mdo-miR-200a-3p_R+3	TAACACTGTCTGGTAACGATGTTTT		1.75331	0.810078	0.0092192	0.00862329	19.4579	34.1157	5	22	middle
910	hsa-miR-32-5p_R-1	TATTGCACATTACTAAGTTGC		1.77682	0.8293	1.5081e-20	1.15292e-20	237.386	421.794	61	272	middle
911	hsa-miR-652-3p_R+1	AATGGCGCCACTAGGGTTGTGT		1.77938	0.831376	4.2421e-69	2.67121e-69	844.473	1502.64	217	969	middle
912	hsa-miR-542-3p	TGTGACAGATTGATAACTGAAA		1.79826	0.846604	3.6549e-14	5.06563e-14	151.772	272.925	39	176	middle
913	hsa-miR-148b-3p	TCAGTGCATCACAGAACTTTGT		1.80763	0.854098	0	0	7205.26	13024.4	1851.5	8399	high
914	hsa-miR-122-5p_R-1	TGGAGTGTGACAATGGTGTTT		1.81459	0.859641	1.3608e-84	1.0878e-84	976.787	1772.46	251	1143	middle
915	hsa-miR-21-5p_R+1	TAGCTTATCAGACTGATGTTGAC		1.82013	0.864042	0	0	425622	774688	109370	499569	high
916	hsa-miR-660-5p_R+1	TACCCATTGCATATCGGAGTTGT		1.85195	0.889042	1.6906e-87	1.04085e-87	949.545	1758.51	244	1134	middle
917	hsa-miR-10a-5p_R-1	TACCCTGTAGATCCGAATTTGT		1.89049	0.918762	0	0	27696.4	52359.8	7117	33765	high
918	hsa-miR-30e-5p_R+2	TGTAAACATCCTTGACTGGAAGCT		1.90473	0.929588	0	0	14912.5	28404.4	3832	18317	high
919	ssc-mir-4332-p5_1ss10CT	GGGGTGGGGTCGGCGGGGG		1.92598	0.945593	0.00098099	0.00091996	23.3495	44.9706	6	29	middle
920	hsa-miR-320d_R-1	AAAAGCTGGGTTGAGAGG		1.95117	0.964342	9.65e-65	4.23711e-65	597.358	1165.55	153.5	751.621	middle
921	hsa-miR-320c_R-2	AAAAGCTGGGTTGAGAGG		1.95117	0.964342	9.65e-65	4.23711e-65	597.358	1165.55	153.5	751.621	middle
922	hsa-miR-1-3p	TGGAATGTAAAGAAGTATGTAT		1.95427	0.966633	0	5.86277e-188	1749.27	3418.54	449.5	2204.5	middle
923	hsa-miR-301a-3p	CAGTGCAATAGTATTGTCAAAGC		1.97142	0.979236	1.3111e-09	1.58472e-09	73.94	145.767	19	94	middle
924	hsa-miR-15b-5p	TAGCAGCACATCATGGTTTACA		1.98914	0.992142	0	1.17815e-161	1428.21	2840.9	367	1832	high
925	ssc-miR-339_R+1	TCCCTGTCCTCCAGGAGCTCAT		1.99239	0.994503	0.025507	0.0401783	9.72895	19.3839	2.5	12.5	middle
